# Supplementary material for: Adult diet in England: Where is more support needed to achieve dietary recommendations?
Source: PLoS One. 2021 Jun 23;16(6):e0252877. doi: 10.1371/journal.pone.0252877 (PMC8221484; doi:10.1371/journal.pone.0252877)
Supplement: S1 Table — Prevalence of diet behaviours in adults using 2018 population estimates. (CSV) [file pone.0252877.s002.csv]

MSOA_code	LowFruit	LowFruitLCI	LowFruitUCI	LowVeg	LowVegLCI	LowVegUCI	LowFV	LowFVLCI	LowFVUCI	HighSSB	HighSSBLCI	HighSSBUCI
E02000001	58.08324021	52.5	63.97	19.51794859	12.77	29.56	8.086200802	3.7	17.1	11.6171125	5.44	23.15
E02000002	61.13423835	55.65	66.84	21.36313291	14.09	31.98	9.158511811	4.22	19.12	12.9235644	6.1	25.38
E02000003	55.04945514	49.42	61.08	16.92519759	10.95	26.06	6.636456766	3.01	14.29	12.9042673	6.09	25.35
E02000004	54.50256759	48.86	60.55	17.27843759	11.2	26.55	6.850283663	3.11	14.71	12.7726847	6.02	25.13
E02000005	58.22323461	52.64	64.1	18.83952507	12.29	28.66	7.747710317	3.54	16.45	13.6430125	6.46	26.58
E02000007	62.51972752	57.09	68.13	22.2326239	14.72	33.1	9.604217561	4.44	19.95	13.6794278	6.48	26.64
E02000008	60.23900599	54.72	66	20.52264448	13.49	30.88	8.664339659	3.98	18.2	13.2048955	6.24	25.85
E02000009	60.84101712	55.34	66.57	20.44340863	13.43	30.78	8.597031398	3.95	18.07	14.2005148	6.75	27.5
E02000010	60.16486604	54.64	65.93	20.49106615	13.46	30.84	8.647198374	3.97	18.17	13.1810497	6.23	25.81
E02000011	55.41441436	49.78	61.43	17.25019999	11.18	26.51	6.831069575	3.11	14.67	13.0697996	6.17	25.63
E02000012	54.97462357	49.34	61.01	16.54625495	10.69	25.54	6.466686532	2.93	13.95	13.7144267	6.5	26.7
E02000013	60.8748416	55.38	66.6	20.76265326	13.66	31.2	8.821275692	4.06	18.49	13.6082975	6.44	26.53
E02000014	60.66057262	55.16	66.4	20.82532232	13.7	31.28	8.863431234	4.08	18.57	13.0366145	6.15	25.57
E02000015	64.13950558	58.79	69.62	23.10737401	15.35	34.21	10.12090196	4.69	20.89	14.0671231	6.68	27.28
E02000016	64.42485073	59.09	69.88	21.69373041	14.33	32.4	9.323800905	4.3	19.43	15.0983022	7.22	28.96
E02000017	56.31661873	50.7	62.29	17.00442154	11.01	26.17	6.659400449	3.02	14.33	13.8186947	6.55	26.87
E02000018	62.58015788	57.16	68.18	21.66012365	14.3	32.36	9.340459098	4.31	19.46	14.3631024	6.83	27.77
E02000019	60.44764898	54.94	66.2	20.38619039	13.39	30.7	8.645393837	3.97	18.16	13.541612	6.41	26.42
E02000020	61.33902297	55.86	67.03	20.45728358	13.44	30.8	8.673162233	3.99	18.21	14.1121096	6.7	27.36
E02000021	57.56728194	51.97	63.48	18.52975079	12.07	28.24	7.54823048	3.45	16.07	13.4366741	6.36	26.24
E02000022	69.4630564	64.47	74.46	25.259962	16.94	36.9	11.4902298	5.37	23.34	15.073141	7.2	28.92
E02000023	65.44027621	60.17	70.81	23.16162447	15.39	34.28	10.20272765	4.73	21.04	14.832171	7.08	28.53
E02000024	50.5825169	44.95	56.74	15.07579331	9.68	23.5	5.606716017	2.53	12.23	10.0219121	4.64	20.34
E02000025	53.57373458	47.93	59.66	16.77485177	10.85	25.86	6.5396744	2.97	14.1	10.6437491	4.95	21.45
E02000026	50.77885792	45.14	56.93	15.12396247	9.71	23.57	5.639506884	2.55	12.29	10.160105	4.71	20.58
E02000027	58.02855895	52.45	63.92	19.90648654	13.05	30.07	8.364323468	3.84	17.63	11.5544485	5.4	23.04
E02000028	51.75313838	46.11	57.89	15.19962152	9.76	23.67	5.704674944	2.58	12.42	10.8214954	5.04	21.76
E02000029	54.12115967	48.48	60.18	16.5988136	10.73	25.62	6.478425949	2.94	13.97	11.8316938	5.54	23.52
E02000030	50.40143101	44.77	56.56	15.48027609	9.96	24.07	5.864879121	2.65	12.75	9.4039697	4.34	19.22
E02000031	51.99881945	46.35	58.13	15.72574419	10.12	24.41	5.971443671	2.7	12.96	10.0647262	4.67	20.41
E02000032	49.3135639	43.7	55.49	14.23655673	9.11	22.31	5.169468653	2.33	11.33	10.0092451	4.64	20.31
E02000033	54.48354185	48.84	60.53	17.20789879	11.15	26.45	6.798787217	3.09	14.61	11.6400506	5.45	23.19
E02000034	53.34892061	47.7	59.44	16.35233262	10.56	25.28	6.352795471	2.88	13.73	10.8633798	5.06	21.83
E02000035	54.78544103	49.15	60.82	17.07532248	11.06	26.27	6.696690269	3.04	14.41	11.107172	5.18	22.26
E02000036	54.01903581	48.38	60.09	16.56316746	10.7	25.57	6.463791048	2.93	13.95	11.6807996	5.47	23.26
E02000037	54.03578804	48.39	60.1	16.85028219	10.9	25.96	6.702628236	3.04	14.42	10.7546133	5.01	21.64
E02000038	54.4752049	48.84	60.53	16.69417949	10.79	25.75	6.532373081	2.96	14.08	11.930584	5.59	23.69
E02000039	51.46544239	45.82	57.6	15.04243379	9.66	23.45	5.606546083	2.53	12.23	10.8483853	5.05	21.81
E02000040	57.21789376	51.62	63.15	18.88528543	12.32	28.72	7.768123801	3.55	16.49	11.3750259	5.31	22.73
E02000041	54.54930412	48.91	60.6	16.79314537	10.86	25.88	6.580645129	2.99	14.18	11.6680723	5.46	23.24
E02000042	55.38121225	49.75	61.4	16.98966876	11	26.15	6.752466768	3.07	14.52	11.7928577	5.52	23.46
E02000043	51.24875196	45.61	57.39	14.76791395	9.47	23.07	5.522602728	2.49	12.06	10.0215053	4.64	20.34
E02000044	59.34167418	53.79	65.16	19.99115936	13.11	30.18	8.414537355	3.86	17.73	12.4326108	5.85	24.55
E02000045	58.37373577	52.8	64.25	19.36628019	12.66	29.36	7.988215427	3.66	16.92	12.5901269	5.93	24.82
E02000046	55.66007374	50.03	61.66	16.89201338	10.93	26.02	6.706091752	3.05	14.43	12.123506	5.69	24.02
E02000047	60.02722884	54.5	65.8	20.12545446	13.2	30.36	8.480221174	3.89	17.85	12.9277997	6.1	25.39
E02000048	52.52278598	46.88	58.64	15.60061386	10.04	24.23	5.915853505	2.67	12.85	10.8021933	5.03	21.73
E02000049	67.48342311	62.34	72.67	25.10519185	16.83	36.71	11.35457911	5.3	23.1	13.7096338	6.5	26.69
E02000050	57.76890508	52.18	63.67	19.02512775	12.42	28.9	7.790053502	3.56	16.54	12.2169555	5.74	24.18
E02000051	54.02556851	48.38	60.09	16.55655665	10.7	25.56	6.422033335	2.91	13.86	11.12326	5.19	22.29
E02000052	56.98105387	51.38	62.93	18.33120576	11.93	27.97	7.364696845	3.36	15.71	12.0237025	5.64	23.85
E02000053	59.51533642	53.97	65.32	19.07735887	12.46	28.97	7.755209183	3.54	16.47	14.6570303	6.99	28.25
E02000054	55.63960402	50.01	61.64	17.0655367	11.05	26.26	6.685583332	3.04	14.38	12.6932337	5.98	24.99
E02000055	57.8954345	52.31	63.79	18.51829337	12.06	28.23	7.429443082	3.39	15.84	13.5927584	6.44	26.5
E02000056	51.02318046	45.39	57.17	15.00845297	9.63	23.4	5.615566222	2.53	12.24	9.6534846	4.46	19.67
E02000057	55.56144635	49.93	61.57	16.82547814	10.88	25.93	6.498130836	2.95	14.01	13.2456916	6.26	25.92
E02000058	53.19189136	47.55	59.29	16.02535581	10.33	24.82	6.120157318	2.77	13.26	11.1369482	5.2	22.32
E02000059	58.37832107	52.8	64.25	18.88621442	12.32	28.72	7.72905531	3.53	16.42	12.8692813	6.07	25.29
E02000060	55.55341384	49.93	61.56	16.93774567	10.96	26.08	6.573235062	2.98	14.16	13.0518191	6.16	25.6
E02000061	54.79397769	49.16	60.83	16.58134821	10.71	25.59	6.443304971	2.92	13.91	11.7296187	5.49	23.35
E02000062	61.49768764	56.03	67.18	21.12162564	13.91	31.66	8.983225162	4.14	18.8	13.8772269	6.58	26.97
E02000063	56.30690241	50.69	62.28	17.48602319	11.34	26.83	6.995422762	3.18	14.99	12.7576405	6.01	25.1
E02000064	60.2217252	54.7	65.99	20.38187924	13.38	30.7	8.50877585	3.91	17.9	13.4833122	6.38	26.32
E02000065	58.17874763	52.6	64.06	18.79413836	12.26	28.6	7.771006722	3.55	16.5	12.9611364	6.11	25.45
E02000066	62.63242263	57.21	68.23	22.338301	14.79	33.23	9.703335251	4.49	20.13	13.0177936	6.14	25.54
E02000067	57.75300209	52.16	63.66	18.68010625	12.18	28.44	7.570110628	3.46	16.11	13.6109541	6.45	26.53
E02000068	59.37093386	53.82	65.19	19.69390943	12.89	29.79	8.164779481	3.74	17.25	13.8914882	6.59	26.99
E02000069	53.56856283	47.92	59.65	16.70582355	10.8	25.76	6.495415885	2.95	14.01	11.8562851	5.56	23.57
E02000070	50.82455674	45.19	56.98	15.12056657	9.71	23.56	5.654861334	2.55	12.32	11.0347896	5.15	22.14
E02000071	53.06875393	47.42	59.17	16.20718244	10.45	25.08	6.256889853	2.83	13.53	12.2912472	5.77	24.31
E02000072	62.77350126	57.36	68.36	21.99308225	14.54	32.79	9.52380799	4.4	19.8	14.0249188	6.66	27.21
E02000073	49.71754826	44.09	55.89	14.36352701	9.19	22.49	5.252145784	2.37	11.5	10.8985863	5.08	21.9
E02000074	58.44904715	52.88	64.32	19.96505182	13.09	30.15	8.340670613	3.83	17.59	12.2686739	5.76	24.27
E02000075	48.874325	43.26	55.06	14.22646428	9.1	22.3	5.164921615	2.33	11.33	10.0608695	4.66	20.41
E02000077	51.47068576	45.83	57.61	15.24365949	9.79	23.73	5.739824451	2.59	12.5	11.6567198	5.46	23.22
E02000078	50.00601119	44.38	56.17	14.41270872	9.23	22.56	5.274317575	2.38	11.55	11.2341096	5.24	22.49
E02000079	50.87605609	45.24	57.03	15.04524779	9.66	23.46	5.564422661	2.51	12.14	11.0788014	5.17	22.21
E02000080	51.26272442	45.62	57.41	15.12022712	9.71	23.56	5.644693583	2.55	12.3	11.6540412	5.45	23.22
E02000081	52.0507808	46.41	58.18	16.1265012	10.4	24.96	6.209897448	2.81	13.44	10.7294096	4.99	21.6
E02000082	50.01161349	44.38	56.18	14.16387136	9.06	22.21	5.135331261	2.31	11.26	11.7587677	5.51	23.4
E02000083	55.38010824	49.75	61.4	17.32873845	11.23	26.62	6.876421498	3.13	14.76	12.7656006	6.01	25.12
E02000084	49.81262072	44.19	55.98	14.33113579	9.17	22.45	5.221640327	2.35	11.44	10.8614446	5.06	21.83
E02000085	51.01608445	45.38	57.17	15.03174679	9.65	23.44	5.590105709	2.52	12.19	11.9510893	5.6	23.73
E02000086	49.29770342	43.68	55.47	14.18350407	9.07	22.24	5.12894282	2.31	11.25	11.1283065	5.19	22.3
E02000087	49.50102753	43.88	55.68	14.39866236	9.22	22.54	5.245373119	2.36	11.49	10.2312071	4.75	20.71
E02000088	49.70535432	44.08	55.88	14.33502405	9.17	22.45	5.222064014	2.35	11.44	11.0491482	5.15	22.16
E02000089	49.63641794	44.01	55.81	14.49153183	9.28	22.68	5.317378777	2.4	11.64	10.6491876	4.95	21.46
E02000090	53.62353947	47.98	59.7	16.92957611	10.95	26.07	6.568194345	2.98	14.15	12.354489	5.81	24.42
E02000091	52.61423349	46.97	58.73	16.78317171	10.85	25.87	6.534812058	2.97	14.09	10.8737301	5.07	21.85
E02000092	57.72816902	52.14	63.64	19.75798167	12.94	29.88	8.209017479	3.76	17.34	12.0472811	5.65	23.89
E02000093	53.99759511	48.36	60.07	16.41145518	10.6	25.36	6.358761127	2.88	13.74	11.7617628	5.51	23.4
E02000094	55.49672606	49.87	61.51	17.31080563	11.22	26.59	6.882813451	3.13	14.77	12.4155938	5.84	24.52
E02000095	54.34439468	48.7	60.4	16.73416776	10.82	25.8	6.521623285	2.96	14.06	11.471648	5.36	22.9
E02000096	50.27514732	44.64	56.44	14.67256662	9.4	22.93	5.347286669	2.41	11.7	9.8916933	4.58	20.1
E02000097	54.28410758	48.64	60.34	16.63057093	10.75	25.66	6.487573423	2.94	13.99	11.9719348	5.61	23.76
E02000098	55.95984909	50.34	61.95	17.72875692	11.51	27.16	7.118910903	3.24	15.24	11.9976841	5.63	23.81
E02000099	56.63963208	51.03	62.6	17.76262697	11.53	27.21	7.11913955	3.24	15.24	12.6049291	5.93	24.84
E02000100	54.76617906	49.13	60.81	17.34595866	11.24	26.64	6.846900479	3.11	14.7	13.2122807	6.24	25.87
E02000101	59.39750779	53.85	65.21	19.99582661	13.11	30.19	8.4186531	3.86	17.73	12.1861059	5.72	24.13
E02000102	58.90767719	53.35	64.75	19.53420183	12.78	29.58	8.176403184	3.75	17.27	13.2500413	6.26	25.93
E02000103	58.67118151	53.1	64.53	19.59420366	12.82	29.66	8.172471277	3.74	17.27	12.7972755	6.03	25.17
E02000104	54.68592337	49.05	60.73	17.01224654	11.01	26.18	6.643058264	3.02	14.3	11.6852435	5.47	23.27
E02000105	56.44874411	50.83	62.42	17.49135614	11.35	26.84	7.024980353	3.2	15.05	12.1433537	5.7	24.06
E02000106	58.58477167	53.02	64.45	19.03706989	12.43	28.92	7.848358031	3.59	16.65	13.3309676	6.3	26.07
E02000107	59.87515754	54.34	65.66	19.6198074	12.84	29.69	8.112501341	3.72	17.15	14.2673079	6.78	27.61
E02000108	55.68206283	50.06	61.69	17.32379772	11.23	26.61	6.891606467	3.13	14.79	12.1248369	5.69	24.03
E02000109	58.77246529	53.21	64.62	18.68622497	12.18	28.45	7.603745806	3.47	16.18	15.1825493	7.26	29.09
E02000110	58.65738883	53.09	64.51	19.41453792	12.7	29.42	7.906078563	3.62	16.76	13.7416499	6.51	26.75
E02000111	55.53503665	49.91	61.54	16.87379953	10.92	25.99	6.692261566	3.04	14.4	11.657088	5.46	23.22
E02000112	55.81281574	50.19	61.81	17.09124103	11.07	26.29	6.762524306	3.07	14.54	12.4522928	5.86	24.59
E02000113	66.4292153	61.22	71.72	25.19654819	16.9	36.82	11.46140244	5.36	23.29	13.8339031	6.56	26.9
E02000114	61.53917167	56.07	67.22	20.76942067	13.66	31.2	8.654347671	3.98	18.18	15.2790653	7.31	29.25
E02000115	60.94668094	55.45	66.66	20.90599226	13.76	31.38	8.645680682	3.97	18.16	13.8580087	6.57	26.94
E02000116	63.55052664	58.17	69.08	22.03560491	14.57	32.84	9.510987007	4.39	19.77	14.815786	7.07	28.5
E02000117	64.92904582	59.63	70.35	23.83567724	15.89	35.13	10.5661607	4.91	21.7	13.7427261	6.51	26.75
E02000118	56.47853077	50.86	62.45	17.66274156	11.46	27.07	7.105729053	3.24	15.21	12.6734551	5.97	24.96
E02000119	68.96880789	63.94	74.01	26.66227308	18	38.62	12.27208856	5.76	24.7	14.113452	6.7	27.36
E02000120	60.48020145	54.97	66.23	20.56079342	13.51	30.93	8.5244644	3.91	17.93	13.4062102	6.34	26.19
E02000121	55.33240162	49.7	61.35	16.71416767	10.81	25.77	6.546194242	2.97	14.11	12.4170568	5.84	24.53
E02000122	55.43784877	49.81	61.45	17.85815763	11.6	27.34	7.149195682	3.26	15.29	11.7664512	5.51	23.41
E02000123	63.48443469	58.1	69.02	22.21318371	14.7	33.07	9.687998449	4.48	20.1	14.073457	6.68	27.29
E02000124	58.83326858	53.27	64.68	19.50265207	12.76	29.54	8.013864208	3.67	16.96	12.8415751	6.05	25.24
E02000125	57.4737814	51.88	63.39	18.86907372	12.31	28.7	7.675803339	3.51	16.32	12.3487152	5.8	24.41
E02000126	69.13508733	64.12	74.16	27.1451492	18.36	39.2	12.32699918	5.79	24.8	13.7769067	6.53	26.81
E02000127	59.20861356	53.66	65.03	20.36163047	13.37	30.67	8.496267451	3.9	17.88	12.3350548	5.8	24.39
E02000128	52.271923	46.63	58.39	15.84936924	10.21	24.58	6.058250526	2.74	13.14	10.9926124	5.12	22.06
E02000130	55.51069758	49.88	61.52	17.72891413	11.51	27.16	7.070312776	3.22	15.14	11.4793049	5.37	22.91
E02000131	61.70664858	56.24	67.37	21.06012262	13.87	31.58	8.730683369	4.01	18.32	13.8885767	6.59	26.99
E02000132	56.84401542	51.24	62.8	18.40011865	11.98	28.07	7.351315861	3.35	15.69	12.0624291	5.66	23.92
E02000133	48.65721405	43.05	54.84	13.78468627	8.8	21.67	4.932310529	2.22	10.85	9.0626227	4.18	18.59
E02000134	55.70202737	50.08	61.7	17.50654107	11.36	26.86	6.904322574	3.14	14.82	12.1516327	5.7	24.07
E02000135	65.82775572	60.58	71.17	24.72186099	16.54	36.23	10.81495806	5.03	22.14	13.881137	6.59	26.98
E02000136	52.71954437	47.07	58.83	16.93657363	10.96	26.08	6.66622237	3.03	14.35	10.5143122	4.89	21.22
E02000137	51.55403389	45.91	57.69	15.42404746	9.92	23.99	5.794595121	2.62	12.61	10.4411829	4.85	21.09
E02000138	50.38762288	44.76	56.55	14.87179711	9.54	23.21	5.466889899	2.47	11.94	9.5979339	4.44	19.57
E02000139	53.30756275	47.66	59.4	16.02457242	10.33	24.82	6.147375458	2.78	13.32	11.1719003	5.21	22.38
E02000140	61.3383566	55.86	67.03	21.82011551	14.42	32.57	9.417882428	4.35	19.6	13.1092725	6.19	25.69
E02000141	55.0376786	49.4	61.07	17.20637009	11.15	26.45	6.785605996	3.08	14.58	12.0260049	5.64	23.86
E02000142	50.99557496	45.36	57.15	14.97314436	9.61	23.35	5.586002212	2.52	12.18	10.3754373	4.82	20.97
E02000144	52.83393987	47.19	58.94	15.51254549	9.98	24.11	5.86258581	2.65	12.74	11.543829	5.4	23.02
E02000145	60.38842176	54.87	66.14	21.06980909	13.88	31.6	8.968764632	4.13	18.77	12.8961932	6.08	25.34
E02000146	51.99006082	46.35	58.12	15.25349253	9.8	23.75	5.729497046	2.59	12.47	11.1693674	5.21	22.37
E02000147	48.58849126	42.98	54.77	13.96972017	8.93	21.93	5.02050585	2.26	11.03	9.5543578	4.42	19.49
E02000148	49.16265258	43.55	55.34	14.37350741	9.2	22.51	5.254754345	2.37	11.51	9.5233392	4.4	19.44
E02000149	54.93919378	49.3	60.97	17.72285527	11.51	27.15	7.089497267	3.23	15.18	11.6985176	5.48	23.29
E02000150	50.70215803	45.07	56.86	15.08441942	9.68	23.51	5.652144531	2.55	12.32	10.7512994	5	21.64
E02000151	47.53102984	41.95	53.72	13.19653629	8.41	20.83	4.622325784	2.07	10.21	8.8326173	4.06	18.17
E02000152	57.28370114	51.68	63.21	19.17970127	12.53	29.11	7.892605397	3.61	16.73	11.9375457	5.6	23.7
E02000153	48.60555307	43	54.79	14.06522181	8.99	22.07	5.079765629	2.29	11.15	9.9593705	4.61	20.22
E02000154	51.10763906	45.47	57.25	15.242966	9.79	23.73	5.715991522	2.58	12.45	10.4977792	4.88	21.19
E02000155	50.13203112	44.5	56.3	15.34696511	9.86	23.88	5.755398218	2.6	12.53	9.8656784	4.57	20.06
E02000156	48.55203306	42.95	54.74	14.24407144	9.11	22.32	5.156373821	2.32	11.31	9.6165678	4.45	19.61
E02000157	48.02163654	42.43	54.21	13.81110948	8.82	21.71	4.925221887	2.21	10.83	9.2491347	4.27	18.94
E02000158	53.75893742	48.12	59.83	17.44135896	11.31	26.77	7.027309451	3.2	15.06	10.0903262	4.68	20.46
E02000159	48.55237891	42.95	54.74	14.23070406	9.1	22.31	5.145301005	2.32	11.29	9.5532913	4.42	19.49
E02000160	48.95881216	43.35	55.14	14.33635609	9.18	22.46	5.210674247	2.35	11.42	10.082268	4.67	20.45
E02000161	48.67594261	43.07	54.86	13.67755178	8.73	21.52	4.889404824	2.2	10.76	9.6249903	4.45	19.62
E02000162	51.35419972	45.71	57.5	16.35822097	10.56	25.28	6.340951231	2.87	13.7	9.3419812	4.31	19.11
E02000163	48.84210701	43.23	55.02	14.24445261	9.11	22.33	5.179686232	2.33	11.36	9.2412662	4.26	18.92
E02000165	49.97029803	44.34	56.14	14.46957905	9.27	22.64	5.303783043	2.39	11.61	11.289761	5.27	22.58
E02000166	57.79613762	52.21	63.7	20.50857569	13.48	30.86	8.592896064	3.95	18.06	10.3445041	4.8	20.91
E02000167	53.28647143	47.64	59.38	16.19778	10.45	25.06	6.29905349	2.85	13.62	9.5651608	4.42	19.51
E02000168	59.20284387	53.65	65.03	20.42334819	13.41	30.75	8.388653259	3.85	17.68	12.0392572	5.65	23.88
E02000169	54.93204117	49.3	60.97	16.99533044	11	26.16	6.769045649	3.08	14.55	11.0529454	5.15	22.17
E02000170	57.33927987	51.74	63.27	18.33064858	11.93	27.97	7.276855026	3.32	15.54	12.8281727	6.05	25.22
E02000171	58.59322522	53.02	64.45	19.82951634	12.99	29.97	8.13126506	3.72	17.19	11.714757	5.48	23.32
E02000172	67.25723628	62.1	72.47	25.76288122	17.32	37.52	11.44036309	5.34	23.25	14.3489121	6.83	27.74
E02000173	58.06560603	52.48	63.95	18.60416802	12.12	28.34	7.561874661	3.45	16.1	11.7713734	5.51	23.42
E02000174	64.62967098	59.31	70.07	24.0307996	16.03	35.37	10.3847651	4.82	21.37	14.6650106	6.99	28.26
E02000175	61.57178437	56.1	67.25	21.08984125	13.89	31.62	8.598238782	3.95	18.07	14.3041884	6.8	27.67
E02000176	56.02598223	50.4	62.01	17.29578211	11.21	26.57	6.95978735	3.17	14.92	10.8574035	5.06	21.82
E02000177	65.86842504	60.62	71.21	24.94629797	16.71	36.51	10.95197377	5.1	22.39	14.0069522	6.65	27.18
E02000178	63.97886509	58.62	69.47	23.02222807	15.29	34.1	9.680753637	4.48	20.09	14.4829183	6.9	27.96
E02000179	60.6760357	55.17	66.41	21.20463297	13.97	31.77	8.921879028	4.11	18.68	11.6681497	5.46	23.24
E02000180	65.51466646	60.25	70.88	24.04411918	16.04	35.39	10.39268838	4.82	21.38	16.2544641	7.82	30.79
E02000181	58.88590011	53.32	64.73	19.31505669	12.63	29.29	7.756721588	3.55	16.47	12.7904225	6.03	25.16
E02000182	58.89652853	53.34	64.74	19.44392313	12.72	29.46	8.009004445	3.67	16.96	12.0295206	5.64	23.86
E02000183	58.90200148	53.34	64.75	20.37514604	13.38	30.69	8.467600719	3.89	17.83	11.0768044	5.17	22.21
E02000184	68.4116828	63.34	73.51	25.82282526	17.37	37.59	11.49864524	5.37	23.35	17.0374399	8.24	32
E02000185	64.52488265	59.2	69.98	23.84219598	15.89	35.14	10.36299269	4.81	21.33	12.8057006	6.04	25.18
E02000186	63.59136957	58.22	69.12	22.51660422	14.92	33.46	9.507031754	4.39	19.77	15.5613397	7.46	29.7
E02000187	71.21797538	66.37	76.02	27.79893051	18.86	39.98	12.90383362	6.08	25.79	16.3521268	7.88	30.94
E02000188	70.64321336	65.75	75.51	27.54568153	18.67	39.68	12.69944975	5.98	25.44	17.7243994	8.61	33.05
E02000189	70.59162541	65.69	75.47	27.57453521	18.69	39.71	12.50832415	5.88	25.11	16.9006999	8.17	31.79
E02000190	69.20846289	64.19	74.23	26.9459861	18.21	38.96	12.17825397	5.71	24.54	17.9519868	8.73	33.4
E02000191	67.98900869	62.88	73.13	24.79008048	16.59	36.32	10.92575693	5.09	22.34	20.734994	10.27	37.48
E02000192	66.57830599	61.38	71.85	25.20871544	16.91	36.84	11.11110493	5.18	22.67	14.3067227	6.8	27.68
E02000193	64.18198396	58.84	69.66	23.14556328	15.38	34.26	9.968052692	4.62	20.61	15.5848731	7.47	29.73
E02000194	59.11202347	53.56	64.94	19.93568154	13.07	30.11	8.198124111	3.76	17.32	12.6613269	5.96	24.94
E02000195	52.3537649	46.71	58.47	15.70887658	10.11	24.38	5.979710999	2.7	12.98	11.2838135	5.27	22.57
E02000196	55.88815393	50.26	61.88	18.05332576	11.74	27.6	7.242919693	3.3	15.48	12.2985846	5.78	24.32
E02000197	56.4162488	50.8	62.39	18.21425511	11.85	27.82	7.348582113	3.35	15.68	12.0053909	5.63	23.82
E02000198	58.70660545	53.14	64.56	19.66948589	12.88	29.76	8.182974772	3.75	17.29	12.9471104	6.11	25.42
E02000199	55.38992787	49.76	61.41	17.57002555	11.4	26.94	7.056938499	3.21	15.11	12.2355066	5.75	24.22
E02000200	56.38168433	50.77	62.35	18.06969351	11.75	27.62	7.322027733	3.34	15.63	12.1566152	5.71	24.08
E02000201	60.91762038	55.42	66.64	20.95328028	13.79	31.44	8.805502532	4.05	18.46	13.7649874	6.53	26.79
E02000202	53.32071263	47.68	59.41	16.2898339	10.51	25.19	6.297081546	2.85	13.61	11.6720794	5.46	23.25
E02000203	57.77926854	52.19	63.68	19.05718931	12.44	28.95	7.856214286	3.59	16.66	12.5269986	5.89	24.71
E02000204	54.70086911	49.06	60.74	16.96171028	10.98	26.11	6.672057765	3.03	14.36	12.3733306	5.82	24.45
E02000206	59.93107667	54.4	65.71	20.46391598	13.44	30.81	8.572412294	3.94	18.02	13.0514655	6.16	25.6
E02000207	59.57490925	54.03	65.38	20.4042983	13.4	30.73	8.528697251	3.92	17.94	13.2680449	6.27	25.96
E02000208	61.48257255	56.01	67.16	21.04886293	13.86	31.57	8.963305797	4.13	18.76	13.6997799	6.49	26.68
E02000209	57.02005259	51.41	62.96	18.19447415	11.84	27.79	7.405262699	3.38	15.79	12.8282172	6.05	25.22
E02000210	55.17075277	49.54	61.19	17.19947227	11.14	26.44	6.814076174	3.1	14.64	12.4666775	5.86	24.61
E02000211	49.93487615	44.31	56.1	15.00633684	9.63	23.4	5.562309102	2.51	12.14	10.1765445	4.72	20.61
E02000212	59.31802342	53.77	65.14	19.47333738	12.74	29.5	8.153304054	3.74	17.23	12.9873302	6.13	25.49
E02000213	62.54317889	57.12	68.15	21.45330249	14.15	32.09	9.154577394	4.22	19.11	14.322239	6.81	27.7
E02000214	50.54510759	44.91	56.7	15.07216106	9.68	23.49	5.629144322	2.54	12.27	10.5809139	4.92	21.33
E02000215	58.38639498	52.81	64.26	18.87598129	12.32	28.7	7.657625247	3.5	16.28	13.3503862	6.31	26.1
E02000216	54.04920534	48.41	60.12	16.66523518	10.77	25.71	6.474945167	2.94	13.97	10.1469959	4.71	20.56
E02000217	59.74304493	54.21	65.54	19.61098478	12.84	29.68	8.050767274	3.69	17.04	14.356271	6.83	27.76
E02000218	57.84971846	52.26	63.75	20.07510903	13.17	30.29	8.556520384	3.93	17.99	11.6117004	5.43	23.14
E02000219	47.7053137	42.12	53.89	14.09748891	9.01	22.12	5.05288413	2.27	11.1	9.1323119	4.21	18.72
E02000220	60.56640085	55.06	66.31	20.07243679	13.16	30.29	8.18975034	3.75	17.3	14.7612275	7.04	28.41
E02000221	60.21541004	54.7	65.98	20.8860409	13.75	31.36	8.852615076	4.07	18.55	12.9180787	6.09	25.37
E02000222	54.60046777	48.96	60.65	16.78720128	10.86	25.88	6.535404679	2.97	14.09	12.0102828	5.63	23.83
E02000223	67.49085009	62.35	72.68	26.05595737	17.54	37.88	11.83420586	5.54	23.94	13.9686026	6.63	27.12
E02000224	54.4912134	48.85	60.54	16.50818781	10.66	25.49	6.3924574	2.9	13.8	12.6109272	5.94	24.85
E02000225	59.251408	53.7	65.07	20.80265629	13.69	31.25	8.89529673	4.09	18.63	12.2651633	5.76	24.27
E02000226	48.60783522	43	54.79	14.06246112	8.99	22.07	5.046459965	2.27	11.08	10.1312884	4.7	20.53
E02000227	52.7028465	47.06	58.81	16.53407305	10.68	25.53	6.391241235	2.9	13.8	11.2948727	5.27	22.59
E02000228	47.58541947	42	53.77	13.56028433	8.65	21.35	4.800533826	2.16	10.57	8.7633064	4.03	18.04
E02000229	61.6457092	56.18	67.32	22.43817986	14.87	33.36	9.729386792	4.5	20.18	12.3749294	5.82	24.45
E02000230	51.78033754	46.14	57.91	15.57801097	10.02	24.2	5.881911911	2.66	12.78	10.7907742	5.02	21.71
E02000231	48.22366316	42.63	54.41	13.89386271	8.88	21.83	4.967776033	2.23	10.92	9.4735394	4.38	19.35
E02000232	50.47048253	44.84	56.63	15.47026527	9.95	24.05	5.862905467	2.65	12.74	10.0263308	4.65	20.34
E02000233	53.18756359	47.54	59.28	16.25533523	10.49	25.14	6.287391434	2.85	13.59	11.2857362	5.27	22.58
E02000234	52.92431174	47.28	59.03	16.34802597	10.55	25.27	6.3456609	2.88	13.71	10.9860213	5.12	22.05
E02000235	51.01296541	45.37	57.16	15.38139479	9.89	23.93	5.834497041	2.64	12.69	10.3072349	4.79	20.85
E02000236	50.01244175	44.38	56.18	14.4384022	9.24	22.6	5.302192718	2.39	11.61	10.4396824	4.85	21.08
E02000237	49.7247897	44.1	55.9	15.10370233	9.7	23.54	5.649679037	2.55	12.31	9.3024043	4.29	19.03
E02000238	55.20634117	49.57	61.23	17.0318218	11.03	26.21	6.726574901	3.06	14.47	12.4943425	5.88	24.66
E02000239	52.59386326	46.95	58.71	15.53555643	9.99	24.14	5.821197495	2.63	12.66	11.7350155	5.49	23.36
E02000240	59.26638996	53.72	65.09	19.97505119	13.09	30.16	8.396610531	3.85	17.69	12.5334614	5.9	24.72
E02000241	54.29712925	48.66	60.35	16.52866842	10.68	25.52	6.420247542	2.91	13.86	12.3444179	5.8	24.4
E02000242	54.07041673	48.43	60.14	16.12891262	10.4	24.97	6.197643058	2.81	13.42	12.6448165	5.95	24.91
E02000243	55.95562225	50.33	61.95	17.74504295	11.52	27.18	7.091241176	3.23	15.18	12.2243077	5.74	24.2
E02000244	54.23747741	48.6	60.3	16.2225819	10.47	25.1	6.281189706	2.85	13.58	12.0526138	5.65	23.9
E02000245	61.52692592	56.06	67.2	21.56060191	14.23	32.23	9.261900798	4.27	19.31	12.5140181	5.89	24.69
E02000246	59.29909983	53.75	65.12	20.19817645	13.25	30.46	8.533327461	3.92	17.95	12.8557311	6.06	25.27
E02000247	57.98309035	52.4	63.88	19.18245995	12.53	29.11	7.932350691	3.63	16.81	11.9694345	5.61	23.76
E02000248	56.14537822	50.53	62.13	17.04768525	11.04	26.23	6.777024233	3.08	14.57	12.6443787	5.95	24.91
E02000249	55.83671965	50.21	61.83	17.79026959	11.55	27.24	7.146219998	3.25	15.29	11.9792246	5.62	23.78
E02000250	50.57557361	44.94	56.73	14.92342889	9.57	23.28	5.591249122	2.52	12.19	9.3343323	4.31	19.09
E02000251	52.53594421	46.89	58.65	15.5681049	10.02	24.19	5.906110749	2.67	12.83	11.4550361	5.35	22.87
E02000252	63.52570702	58.15	69.06	21.76995524	14.38	32.5	9.252968337	4.27	19.3	17.2231729	8.34	32.29
E02000253	59.70001226	54.16	65.5	20.86627767	13.73	31.33	8.87012465	4.08	18.58	11.7436481	5.5	23.37
E02000254	52.61365864	46.97	58.72	15.67115143	10.09	24.33	5.965651287	2.7	12.95	11.2674796	5.26	22.54
E02000255	56.41050226	50.79	62.38	18.70088679	12.19	28.47	7.663496854	3.5	16.29	11.0995253	5.18	22.25
E02000256	56.10149546	50.48	62.09	17.53090586	11.37	26.89	6.986015269	3.18	14.98	11.9838098	5.62	23.78
E02000257	57.62376886	52.03	63.54	18.30220534	11.91	27.93	7.420076506	3.38	15.82	12.5555259	5.91	24.76
E02000258	58.27073313	52.69	64.15	18.71750956	12.2	28.49	7.68495407	3.51	16.33	13.4724486	6.38	26.3
E02000259	53.70899241	48.07	59.79	16.50535951	10.66	25.49	6.505133901	2.95	14.03	11.0926431	5.17	22.24
E02000260	54.43300822	48.79	60.49	16.70496975	10.8	25.76	6.574668555	2.98	14.17	11.0529866	5.15	22.17
E02000261	60.80614087	55.31	66.53	20.56730402	13.52	30.94	8.587866013	3.94	18.05	14.2531944	6.78	27.59
E02000262	59.72584091	54.19	65.52	20.02463834	13.13	30.23	8.351337499	3.83	17.61	13.0063552	6.14	25.52
E02000263	54.66302918	49.03	60.71	16.63304726	10.75	25.66	6.551269491	2.97	14.12	11.4558547	5.36	22.87
E02000264	56.39938485	50.78	62.37	17.81159916	11.57	27.27	7.100045998	3.23	15.2	12.5912229	5.93	24.82
E02000265	59.15670356	53.6	64.99	19.72445218	12.92	29.83	8.162981013	3.74	17.25	12.6023745	5.93	24.84
E02000266	62.84904578	57.44	68.43	22.5191464	14.93	33.46	9.860086798	4.56	20.42	13.0516676	6.16	25.6
E02000267	55.63477684	50.01	61.64	17.34617091	11.24	26.64	7.021158252	3.2	15.04	11.6077756	5.43	23.14
E02000268	56.66648438	51.05	62.63	18.39714783	11.98	28.06	7.445455599	3.4	15.87	12.1225264	5.69	24.02
E02000269	53.7448327	48.1	59.82	16.17650468	10.43	25.03	6.31153273	2.86	13.64	11.3353432	5.3	22.66
E02000270	64.5703303	59.25	70.02	23.78563373	15.85	35.07	10.37929816	4.82	21.36	13.1219085	6.2	25.72
E02000271	53.09583865	47.45	59.19	15.89023537	10.24	24.64	6.162523841	2.79	13.35	10.5830034	4.92	21.34
E02000272	51.69270775	46.05	57.83	15.55801472	10.01	24.17	5.943538459	2.69	12.91	10.2798995	4.77	20.8
E02000274	56.16131921	50.54	62.14	17.18107591	11.13	26.41	6.879244271	3.13	14.77	12.2348646	5.75	24.21
E02000275	55.02106391	49.39	61.05	17.21595718	11.15	26.46	6.849848643	3.11	14.71	11.148157	5.2	22.33
E02000276	55.24297894	49.61	61.26	17.00699403	11.01	26.18	6.748964526	3.07	14.51	11.7043967	5.48	23.3
E02000277	55.16905401	49.54	61.19	17.37437778	11.26	26.68	6.890042004	3.13	14.79	12.9785124	6.12	25.48
E02000278	60.83485515	55.34	66.56	20.99588641	13.82	31.5	8.96437744	4.13	18.76	13.3856568	6.33	26.16
E02000279	60.2073245	54.69	65.97	20.07260608	13.16	30.29	8.426958656	3.87	17.75	14.0911174	6.69	27.32
E02000280	53.98890684	48.35	60.06	17.23394139	11.17	26.49	6.812403565	3.1	14.63	10.8561771	5.06	21.82
E02000281	57.0737642	51.47	63.01	18.62714219	12.14	28.37	7.57774097	3.46	16.13	12.5654223	5.91	24.78
E02000282	61.51926489	56.05	67.2	21.21249671	13.98	31.78	9.101873451	4.19	19.02	13.6852817	6.48	26.65
E02000283	57.15135251	51.55	63.09	18.57394485	12.1	28.3	7.596819289	3.47	16.16	13.2313009	6.25	25.9
E02000284	53.44311422	47.8	59.53	16.41305249	10.6	25.36	6.347712673	2.88	13.72	11.2424556	5.25	22.5
E02000285	49.25426886	43.64	55.43	14.2142036	9.09	22.28	5.161944095	2.32	11.32	10.3087278	4.79	20.85
E02000286	51.40762259	45.77	57.55	15.49734211	9.97	24.09	5.79258551	2.62	12.6	10.2971143	4.78	20.83
E02000287	50.7558104	45.12	56.91	15.25562666	9.8	23.75	5.690876085	2.57	12.4	10.1029248	4.68	20.48
E02000288	58.30633157	52.73	64.18	19.11387571	12.48	29.02	7.89771019	3.61	16.74	13.0900349	6.18	25.66
E02000289	49.56131751	43.94	55.73	14.73475511	9.45	23.02	5.452772881	2.46	11.91	9.6253262	4.45	19.62
E02000290	62.16792305	56.72	67.8	21.58991189	14.25	32.27	9.287873415	4.28	19.36	13.572571	6.43	26.47
E02000291	56.65441176	51.04	62.61	18.29372246	11.91	27.92	7.323087464	3.34	15.63	12.2941552	5.78	24.32
E02000292	54.21074605	48.57	60.27	16.63851904	10.75	25.67	6.477209446	2.94	13.97	12.5421029	5.9	24.74
E02000293	48.96744335	43.36	55.15	14.13859727	9.04	22.17	5.101846816	2.3	11.2	9.5496229	4.41	19.48
E02000294	56.6298536	51.02	62.59	18.26276641	11.88	27.88	7.419705979	3.38	15.82	12.6158885	5.94	24.86
E02000295	53.2017848	47.56	59.3	16.30402159	10.52	25.21	6.301736309	2.86	13.62	10.9740003	5.12	22.03
E02000296	56.76922138	51.16	62.72	18.18864739	11.83	27.78	7.343215459	3.35	15.67	12.2371236	5.75	24.22
E02000297	49.71090295	44.09	55.88	14.36675819	9.2	22.5	5.219299345	2.35	11.44	10.4960262	4.88	21.18
E02000298	50.14207242	44.51	56.31	14.5716395	9.34	22.79	5.354108085	2.41	11.71	9.9804322	4.62	20.26
E02000299	58.25527475	52.68	64.13	19.08840562	12.47	28.99	7.857633265	3.59	16.67	13.2515368	6.26	25.93
E02000300	56.96698872	51.36	62.91	18.09577794	11.77	27.66	7.315945327	3.34	15.62	13.2008669	6.24	25.85
E02000301	61.43265641	55.96	67.12	21.19152477	13.97	31.75	9.053604756	4.17	18.93	13.5499448	6.41	26.43
E02000302	53.16200032	47.52	59.26	16.31678494	10.53	25.23	6.299724081	2.85	13.62	11.1909239	5.22	22.41
E02000303	61.15854824	55.67	66.86	21.05861734	13.87	31.58	8.998871185	4.14	18.82	13.7098295	6.5	26.69
E02000304	49.95831184	44.33	56.13	14.50918771	9.29	22.7	5.291879839	2.38	11.59	9.8884437	4.58	20.1
E02000305	53.99109706	48.35	60.06	16.2089257	10.46	25.08	6.229925126	2.82	13.48	11.9642969	5.61	23.75
E02000306	65.76195532	60.51	71.11	24.22936345	16.18	35.62	10.78616094	5.02	22.09	13.5441588	6.41	26.42
E02000307	54.62365255	48.99	60.67	16.84357036	10.89	25.95	6.582979028	2.99	14.18	12.4358173	5.85	24.56
E02000308	57.39291482	51.8	63.32	18.48947624	12.04	28.19	7.46078561	3.4	15.9	12.8554595	6.06	25.27
E02000309	60.08188687	54.56	65.85	19.84682192	13	29.99	8.31240093	3.81	17.53	13.9288797	6.61	27.06
E02000311	56.25149085	50.63	62.23	17.91118469	11.64	27.41	7.146481686	3.25	15.29	12.7073989	5.99	25.02
E02000312	56.14028989	50.52	62.12	17.41412555	11.29	26.73	6.84281749	3.11	14.69	13.1936702	6.23	25.84
E02000313	65.87213577	60.62	71.21	24.02617053	16.03	35.37	10.72782356	4.99	21.99	13.2701267	6.27	25.96
E02000314	61.68420801	56.22	67.35	19.91174268	13.05	30.08	8.405110742	3.86	17.71	15.2952989	7.32	29.27
E02000315	62.81458269	57.4	68.4	22.29252292	14.76	33.17	9.648149849	4.46	20.03	13.0761216	6.17	25.64
E02000316	66.63496684	61.44	71.9	23.98628013	16	35.32	10.28694257	4.77	21.19	15.360205	7.35	29.38
E02000317	67.58273858	62.45	72.76	25.39044206	17.04	37.06	11.37214237	5.31	23.13	13.6468718	6.46	26.59
E02000318	58.64124007	53.07	64.5	18.99277639	12.4	28.86	7.818328826	3.57	16.59	12.6323127	5.95	24.89
E02000319	61.50547429	56.03	67.18	20.44623488	13.43	30.78	8.579551289	3.94	18.04	13.916699	6.6	27.04
E02000320	58.30690651	52.73	64.18	19.09742531	12.47	29	7.855939931	3.59	16.66	13.2011133	6.24	25.85
E02000321	65.22746061	59.94	70.62	23.86219462	15.91	35.16	10.52059136	4.89	21.61	13.3966206	6.34	26.17
E02000323	65.09597505	59.8	70.5	23.2711696	15.47	34.42	10.14577257	4.7	20.94	13.7888056	6.54	26.83
E02000324	63.58439755	58.21	69.11	22.98465405	15.27	34.05	10.01327338	4.64	20.69	12.8616331	6.06	25.28
E02000326	59.76178443	54.23	65.55	20.18958362	13.25	30.45	8.385859013	3.85	17.67	12.5274022	5.89	24.71
E02000327	66.98484041	61.81	72.22	24.16091509	16.13	35.54	10.80977633	5.03	22.13	15.4626932	7.41	29.54
E02000328	57.44141713	51.84	63.36	19.02630929	12.42	28.91	7.704664781	3.52	16.37	11.3821707	5.32	22.74
E02000329	55.79386307	50.17	61.79	18.01580018	11.71	27.55	7.236700865	3.3	15.47	11.834332	5.54	23.53
E02000331	61.02348877	55.53	66.74	21.02970939	13.85	31.54	8.852237519	4.07	18.55	13.3183888	6.3	26.04
E02000332	54.85575029	49.22	60.89	17.15868343	11.11	26.38	6.784774345	3.08	14.58	11.7137316	5.48	23.32
E02000333	55.75917329	50.13	61.76	17.78002849	11.55	27.23	7.021493514	3.2	15.05	11.3059747	5.28	22.61
E02000334	57.03841336	51.43	62.98	18.69526	12.19	28.46	7.61938802	3.48	16.21	11.9573522	5.61	23.74
E02000335	52.01453084	46.37	58.14	15.55299164	10.01	24.17	5.903739325	2.67	12.83	10.8593868	5.06	21.83
E02000337	60.63225383	55.13	66.37	21.41081512	14.12	32.04	9.131482407	4.21	19.07	12.2224102	5.74	24.19
E02000339	52.56977441	46.92	58.68	16.37436184	10.57	25.31	6.343597169	2.88	13.71	10.5100598	4.89	21.21
E02000340	53.47218086	47.83	59.56	16.79415457	10.86	25.88	6.509604117	2.95	14.04	11.4099346	5.33	22.79
E02000341	62.60577184	57.18	68.21	22.56590605	14.96	33.52	9.791926017	4.53	20.29	12.5501619	5.91	24.75
E02000342	61.30120671	55.82	66.99	22.05402908	14.59	32.87	9.452022062	4.36	19.67	15.3403636	7.34	29.34
E02000343	57.68062006	52.09	63.59	19.49851549	12.76	29.53	8.088520793	3.7	17.11	12.0276514	5.64	23.86
E02000344	52.13490795	46.49	58.26	15.68022041	10.09	24.34	5.958034139	2.69	12.94	11.3601296	5.31	22.71
E02000345	60.90783337	55.41	66.63	19.79500573	12.97	29.93	8.321031376	3.82	17.55	14.4495384	6.88	27.91
E02000346	69.36653154	64.37	74.37	26.67619537	18.01	38.63	11.90033039	5.58	24.06	14.4653947	6.89	27.93
E02000347	62.32750691	56.89	67.95	21.34089859	14.07	31.95	9.156709447	4.22	19.12	14.0347878	6.66	27.23
E02000348	64.37341666	59.04	69.84	22.6850941	15.05	33.67	9.958221217	4.61	20.59	13.9909224	6.64	27.16
E02000350	61.60511626	56.14	67.28	20.9447922	13.79	31.43	8.655620432	3.98	18.18	14.4486262	6.88	27.91
E02000351	63.34819753	57.96	68.89	22.31076705	14.77	33.2	9.168201713	4.23	19.14	15.1256555	7.23	29
E02000352	62.65899467	57.24	68.26	22.5734185	14.97	33.53	9.536106544	4.4	19.82	12.5514955	5.91	24.75
E02000353	59.37944955	53.83	65.19	19.8125319	12.98	29.95	8.063019988	3.69	17.06	13.104602	6.19	25.69
E02000354	65.97532525	60.73	71.3	24.47167367	16.36	35.92	10.47882929	4.87	21.54	14.3351527	6.82	27.72
E02000355	60.18029657	54.66	65.95	20.34195596	13.36	30.65	8.313362735	3.81	17.53	13.4411723	6.36	26.25
E02000356	60.37369853	54.86	66.13	20.49047108	13.46	30.84	8.380140881	3.84	17.66	13.0397677	6.15	25.58
E02000357	68.42051135	63.35	73.52	26.45467004	17.84	38.36	11.99577457	5.62	24.22	13.2890647	6.28	26
E02000358	64.24436945	58.9	69.72	23.22067151	15.44	34.35	9.698542533	4.48	20.12	14.2793237	6.79	27.63
E02000359	62.14593559	56.7	67.78	21.9750148	14.53	32.77	9.155500559	4.22	19.12	13.6624941	6.47	26.62
E02000360	68.07747085	62.98	73.21	26.25833692	17.69	38.12	11.49047222	5.37	23.34	13.8716563	6.58	26.96
E02000361	65.76066998	60.51	71.11	24.3002573	16.23	35.71	10.21553131	4.74	21.06	14.9820386	7.16	28.77
E02000362	66.25814796	61.03	71.56	24.53223061	16.4	36	10.55088876	4.9	21.67	14.7462416	7.03	28.39
E02000363	68.92148188	63.89	73.97	26.6491483	17.99	38.6	11.85356143	5.55	23.98	13.9480399	6.62	27.09
E02000364	62.98278582	57.58	68.56	22.76116218	15.1	33.77	9.459702176	4.37	19.68	13.5412584	6.41	26.42
E02000365	64.29302002	58.95	69.76	23.05238263	15.31	34.14	9.473419061	4.37	19.71	14.8208499	7.07	28.51
E02000366	66.28301355	61.06	71.58	25.20669058	16.9	36.83	10.97787803	5.11	22.43	13.4511541	6.36	26.27
E02000367	65.70802333	60.45	71.06	24.1464702	16.12	35.52	10.12156502	4.69	20.89	14.5132988	6.91	28.01
E02000368	68.32377134	63.24	73.43	26.29144967	17.72	38.16	11.45373931	5.35	23.27	14.3856552	6.85	27.8
E02000369	69.04694509	64.02	74.08	26.46949425	17.85	38.38	11.40275207	5.33	23.18	15.0707781	7.2	28.91
E02000370	68.87401722	63.83	73.93	26.26496172	17.7	38.13	11.40988556	5.33	23.2	15.3306519	7.34	29.33
E02000371	69.79084629	64.82	74.75	26.32972696	17.75	38.21	11.43245641	5.34	23.24	19.4024883	9.53	35.56
E02000372	66.9645629	61.79	72.2	25.15039644	16.86	36.77	11.17778158	5.21	22.79	14.8634482	7.09	28.58
E02000373	68.81212525	63.77	73.87	26.67584654	18.01	38.63	12.18420974	5.72	24.55	13.8903256	6.59	26.99
E02000374	62.12434601	56.68	67.76	22.23832359	14.72	33.1	9.450849256	4.36	19.66	13.6928581	6.49	26.67
E02000375	64.23634119	58.89	69.71	23.62311905	15.73	34.86	10.15842922	4.71	20.96	13.7756926	6.53	26.8
E02000376	63.9730433	58.62	69.47	22.93961529	15.23	34	9.745667005	4.51	20.21	14.6146477	6.96	28.18
E02000377	62.37241169	56.94	67.99	22.25403902	14.73	33.12	9.447053894	4.36	19.66	13.896749	6.59	27
E02000378	61.33997377	55.86	67.03	21.35529758	14.08	31.97	8.883772893	4.09	18.61	13.4471016	6.36	26.26
E02000379	59.01077881	53.45	64.85	20.11944556	13.2	30.35	8.356266623	3.83	17.62	11.9455302	5.6	23.72
E02000380	59.4544611	53.91	65.27	20.00787603	13.12	30.21	8.392163819	3.85	17.68	12.7969489	6.03	25.17
E02000381	60.20976372	54.69	65.97	20.46885411	13.45	30.81	8.612923525	3.96	18.1	13.0770681	6.17	25.64
E02000382	60.09559755	54.57	65.87	20.41180397	13.41	30.74	8.487948666	3.9	17.87	12.6066587	5.93	24.85
E02000383	61.36459908	55.89	67.05	21.23104036	13.99	31.81	8.874085926	4.08	18.59	14.0742459	6.68	27.3
E02000384	64.85288131	59.54	70.28	24.23723795	16.19	35.63	10.55776946	4.91	21.68	13.6300718	6.46	26.56
E02000385	61.91803062	56.46	67.57	20.89961955	13.76	31.37	8.587056111	3.94	18.05	15.6383693	7.5	29.82
E02000386	66.22922374	61	71.53	24.77233113	16.58	36.3	10.91186046	5.08	22.31	14.7927397	7.06	28.46
E02000387	65.17179865	59.88	70.57	24.03583114	16.04	35.38	10.40600247	4.83	21.41	14.9789461	7.15	28.77
E02000388	62.41134621	56.98	68.03	22.1065483	14.63	32.93	9.282842839	4.28	19.35	13.953605	6.62	27.1
E02000389	57.73689916	52.15	63.64	18.83718189	12.29	28.65	7.676628163	3.51	16.32	13.1891054	6.23	25.83
E02000390	61.84837914	56.39	67.5	21.46856387	14.16	32.11	9.028015821	4.16	18.88	14.3043047	6.8	27.67
E02000391	58.64823528	53.08	64.51	19.46746425	12.73	29.49	8.010808057	3.67	16.96	12.4742801	5.87	24.62
E02000392	61.16409992	55.68	66.87	21.10629998	13.9	31.64	8.812682227	4.05	18.48	13.7843943	6.54	26.82
E02000393	57.57355091	51.98	63.49	18.36793819	11.96	28.02	7.435738712	3.39	15.85	12.8530258	6.06	25.26
E02000394	63.39326252	58.01	68.93	22.86414522	15.18	33.9	9.738263131	4.5	20.19	13.7404782	6.51	26.75
E02000395	55.92495687	50.3	61.92	17.85382329	11.6	27.33	7.073447471	3.22	15.15	12.0851996	5.67	23.96
E02000396	59.82187139	54.29	65.61	20.49024078	13.46	30.84	8.609455004	3.95	18.09	12.4132951	5.84	24.52
E02000397	61.17982024	55.7	66.88	20.62419672	13.56	31.01	8.698671068	4	18.26	13.7019607	6.49	26.68
E02000398	65.26965835	59.99	70.66	23.72506587	15.81	34.99	10.48174777	4.87	21.54	14.0500465	6.67	27.26
E02000400	60.33345718	54.82	66.09	20.77996265	13.67	31.22	8.726773011	4.01	18.32	12.9086806	6.09	25.36
E02000401	64.36853591	59.03	69.83	23.5254323	15.66	34.74	10.39507168	4.83	21.39	13.5482221	6.41	26.43
E02000402	65.10559278	59.81	70.51	23.89407831	15.93	35.2	10.55067215	4.9	21.67	13.5795059	6.43	26.48
E02000403	60.1048908	54.58	65.88	19.55056374	12.79	29.6	8.091410109	3.71	17.11	14.1409163	6.72	27.4
E02000404	62.31452971	56.88	67.94	21.72199564	14.35	32.44	9.200865462	4.24	19.2	14.0034837	6.65	27.18
E02000405	52.87441215	47.23	58.98	15.90646259	10.25	24.66	6.188707253	2.8	13.4	10.4614248	4.86	21.12
E02000406	63.57199376	58.19	69.1	22.71179578	15.07	33.71	9.711867877	4.49	20.14	13.9606274	6.63	27.11
E02000407	63.31848977	57.93	68.87	22.19979894	14.69	33.05	9.616964816	4.44	19.97	13.8735724	6.58	26.97
E02000408	65.68127732	60.42	71.03	23.77298044	15.84	35.05	10.57366315	4.91	21.71	15.3853105	7.37	29.42
E02000409	64.97006587	59.67	70.38	24.12991706	16.11	35.5	10.63956277	4.95	21.83	13.5978242	6.44	26.51
E02000410	54.36089684	48.72	60.42	16.60880764	10.73	25.63	6.612421202	3	14.24	11.3272067	5.29	22.65
E02000411	64.95683596	59.65	70.37	22.79953668	15.13	33.82	9.904613514	4.58	20.5	16.7924307	8.11	31.63
E02000412	64.38001236	59.05	69.84	23.01742224	15.29	34.1	9.853997519	4.56	20.4	14.643415	6.98	28.22
E02000413	55.03300774	49.4	61.06	17.41669175	11.29	26.74	6.995175457	3.18	14.99	10.9901052	5.12	22.06
E02000414	60.00913906	54.48	65.79	19.87396554	13.02	30.03	8.278848104	3.8	17.47	13.8286297	6.56	26.89
E02000415	60.10562775	54.58	65.88	20.0700104	13.16	30.29	8.295986551	3.8	17.5	13.8413191	6.56	26.91
E02000416	62.68352267	57.26	68.28	22.36249571	14.81	33.26	9.465293987	4.37	19.69	13.1657269	6.22	25.79
E02000417	54.4968743	48.86	60.55	17.08270146	11.06	26.28	6.804063671	3.09	14.62	10.5316694	4.9	21.25
E02000418	51.67707887	46.03	57.81	15.71826597	10.12	24.4	6.033993612	2.73	13.09	9.3739832	4.33	19.16
E02000419	60.63747358	55.13	66.37	20.00703414	13.12	30.21	8.226987838	3.77	17.37	14.725019	7.02	28.36
E02000420	62.5008231	57.07	68.11	21.80599551	14.41	32.55	9.267886942	4.27	19.33	13.6717431	6.48	26.63
E02000421	65.83092772	60.58	71.17	24.02667186	16.03	35.37	10.50329683	4.88	21.58	14.7036266	7.01	28.32
E02000422	62.97152987	57.56	68.55	21.95221866	14.51	32.74	9.365640617	4.32	19.51	14.1734022	6.74	27.46
E02000423	60.45477631	54.94	66.2	19.89307651	13.04	30.05	8.083742953	3.7	17.1	15.1294913	7.23	29.01
E02000424	58.96741182	53.41	64.81	19.82804668	12.99	29.97	8.156445387	3.74	17.24	12.761139	6.01	25.11
E02000425	60.14013612	54.62	65.91	19.33711294	12.64	29.32	8.057524953	3.69	17.05	14.5606846	6.94	28.09
E02000426	54.49866041	48.86	60.55	17.46041761	11.32	26.8	6.95543886	3.16	14.92	10.1683061	4.72	20.6
E02000427	60.51315788	55	66.26	20.00035627	13.11	30.2	8.210987398	3.76	17.34	14.5132634	6.91	28.01
E02000428	65.33775028	60.06	70.72	23.59638123	15.71	34.83	10.25068913	4.76	21.13	15.113185	7.22	28.98
E02000429	54.2228276	48.58	60.28	16.62921453	10.75	25.66	6.562828064	2.98	14.14	10.3337955	4.8	20.9
E02000430	57.74163148	52.15	63.65	18.55980443	12.09	28.28	7.510074411	3.43	16	12.2058263	5.73	24.17
E02000431	56.59704204	50.98	62.56	17.81514401	11.57	27.28	7.140592608	3.25	15.28	12.0031301	5.63	23.82
E02000432	60.78950782	55.29	66.52	20.92490321	13.77	31.41	8.570010123	3.94	18.02	13.2349872	6.25	25.91
E02000433	50.98378726	45.35	57.13	15.58164313	10.02	24.21	5.861881102	2.65	12.74	9.0886026	4.19	18.64
E02000434	52.70035941	47.06	58.81	15.85984058	10.22	24.59	6.052686358	2.74	13.13	10.715092	4.99	21.57
E02000435	54.5517884	48.91	60.6	17.41123066	11.29	26.73	6.97262299	3.17	14.95	10.7744018	5.02	21.68
E02000436	47.41110882	41.83	53.6	13.55818621	8.65	21.35	4.78319999	2.15	10.54	8.3753241	3.84	17.32
E02000437	51.81929398	46.18	57.95	15.73545051	10.13	24.42	5.970202517	2.7	12.96	10.611466	4.94	21.39
E02000438	54.93142427	49.3	60.97	17.93203496	11.65	27.44	7.256615327	3.31	15.5	10.4212239	4.84	21.05
E02000439	54.68827022	49.05	60.73	16.68724042	10.79	25.74	6.515129824	2.96	14.05	12.0603311	5.66	23.92
E02000440	51.13626642	45.5	57.28	14.80707757	9.5	23.12	5.489992661	2.48	11.99	11.0805965	5.17	22.22
E02000441	53.60833933	47.96	59.69	17.02993032	11.02	26.21	6.736310302	3.06	14.48	9.9598192	4.61	20.23
E02000442	53.67835354	48.03	59.76	15.79412967	10.17	24.5	5.998606465	2.71	13.02	12.4089231	5.83	24.51
E02000443	56.76963524	51.16	62.72	18.04801078	11.73	27.59	7.267812557	3.31	15.53	12.7484663	6.01	25.09
E02000444	52.1836334	46.54	58.31	15.244428	9.79	23.74	5.703863299	2.58	12.42	11.2779758	5.27	22.56
E02000445	56.46557414	50.85	62.43	17.75323735	11.53	27.19	7.102634231	3.23	15.2	12.595442	5.93	24.83
E02000447	51.64355213	46	57.78	15.40779676	9.91	23.96	5.827370946	2.63	12.67	10.6562711	4.96	21.47
E02000448	50.28333663	44.65	56.45	14.79091272	9.48	23.1	5.486858562	2.47	11.98	9.2282238	4.26	18.9
E02000449	55.11915537	49.49	61.15	17.05497812	11.04	26.24	6.761744839	3.07	14.54	11.9677111	5.61	23.76
E02000451	49.71705667	44.09	55.89	14.25819958	9.12	22.34	5.167208799	2.33	11.33	10.0860304	4.68	20.45
E02000452	56.03897797	50.42	62.03	16.91246896	10.94	26.05	6.638709684	3.01	14.29	12.6084658	5.94	24.85
E02000453	53.91767647	48.28	59.99	16.15022854	10.42	25	6.225238273	2.82	13.47	11.720578	5.49	23.33
E02000454	48.88392126	43.27	55.06	13.84442192	8.84	21.76	4.98342574	2.24	10.95	9.2514492	4.27	18.94
E02000455	57.43741053	51.84	63.36	18.04973201	11.74	27.59	7.227284858	3.29	15.45	12.7412025	6	25.08
E02000456	54.2817771	48.64	60.34	16.69106889	10.79	25.74	6.530089388	2.96	14.08	11.7569717	5.51	23.39
E02000457	50.87580428	45.24	57.03	14.71599449	9.43	22.99	5.449069434	2.46	11.91	10.1971159	4.73	20.65
E02000459	57.14980947	51.55	63.09	18.24277713	11.87	27.85	7.407939399	3.38	15.8	12.4966898	5.88	24.66
E02000460	59.55252808	54.01	65.36	19.83475231	12.99	29.98	8.365317392	3.84	17.63	12.9273537	6.1	25.39
E02000461	56.99436963	51.39	62.94	17.48437681	11.34	26.83	6.939938745	3.16	14.89	14.5732741	6.94	28.11
E02000462	53.38755787	47.74	59.48	15.94396587	10.27	24.71	6.116258031	2.77	13.25	11.5986202	5.43	23.12
E02000463	55.45595421	49.83	61.47	17.60258968	11.42	26.99	7.101117402	3.23	15.2	12.0242319	5.64	23.85
E02000464	57.96496782	52.38	63.86	19.61131847	12.84	29.68	8.172661583	3.74	17.27	12.5661652	5.91	24.78
E02000465	59.55557916	54.01	65.36	20.20401976	13.26	30.46	8.446038717	3.88	17.79	13.217822	6.25	25.88
E02000466	55.8789707	50.25	61.87	18.47063637	12.03	28.16	7.554574087	3.45	16.08	12.1892903	5.72	24.14
E02000467	63.16979478	57.77	68.73	22.67178446	15.04	33.66	9.853867687	4.56	20.4	13.9102762	6.6	27.03
E02000468	52.49113721	46.85	58.61	16.14849873	10.41	24.99	6.207826281	2.81	13.44	11.6677446	5.46	23.24
E02000469	57.1612307	51.56	63.1	19.06898814	12.45	28.96	7.834611962	3.58	16.62	12.1106843	5.68	24
E02000470	51.3113844	45.67	57.45	15.14085077	9.72	23.59	5.648644322	2.55	12.31	11.2686077	5.26	22.55
E02000471	47.67396985	42.09	53.86	13.78788985	8.8	21.68	4.906676374	2.21	10.79	9.6263318	4.45	19.62
E02000472	50.71641466	45.08	56.87	15.03827305	9.65	23.45	5.607947652	2.53	12.23	11.0260998	5.14	22.12
E02000473	51.08836485	45.45	57.24	14.95036035	9.59	23.32	5.564980652	2.51	12.14	11.733836	5.49	23.35
E02000474	54.0194085	48.38	60.09	16.85955357	10.91	25.97	6.588889032	2.99	14.19	12.1493128	5.7	24.07
E02000475	51.35634694	45.72	57.5	15.53728597	9.99	24.14	5.847270129	2.64	12.71	10.9808066	5.12	22.04
E02000476	59.16527024	53.61	64.99	19.70636634	12.9	29.81	8.058263953	3.69	17.05	13.9513423	6.62	27.09
E02000477	49.69046138	44.07	55.86	14.26698662	9.13	22.36	5.18547994	2.33	11.37	11.0293678	5.14	22.13
E02000478	47.67071149	42.08	53.86	13.86673981	8.86	21.79	4.952895677	2.23	10.89	9.404142	4.34	19.22
E02000479	54.94211602	49.31	60.98	16.96386593	10.98	26.12	6.601678455	3	14.22	13.2674971	6.27	25.96
E02000480	55.30205668	49.67	61.32	17.06256026	11.05	26.25	6.720490331	3.05	14.45	13.268219	6.27	25.96
E02000481	49.80794253	44.18	55.98	15.02287073	9.64	23.42	5.585083444	2.52	12.18	10.2916115	4.78	20.82
E02000482	47.73902823	42.15	53.93	13.64562909	8.71	21.47	4.832426833	2.17	10.64	9.4136035	4.35	19.24
E02000483	52.41481007	46.77	58.53	16.49657744	10.65	25.48	6.357094621	2.88	13.73	11.1012359	5.18	22.25
E02000484	50.33012663	44.7	56.49	14.8928418	9.55	23.24	5.523279067	2.49	12.06	11.4163123	5.34	22.8
E02000485	51.49932553	45.86	57.64	15.41736319	9.91	23.98	5.801647566	2.62	12.62	11.4015368	5.33	22.78
E02000486	49.75610458	44.13	55.93	14.6785197	9.41	22.94	5.369345703	2.42	11.74	10.8910629	5.07	21.88
E02000487	46.96709927	41.4	53.16	13.47574303	8.59	21.23	4.739565069	2.13	10.45	9.0604848	4.18	18.59
E02000488	48.51593584	42.91	54.7	13.97544489	8.93	21.94	5.014034808	2.26	11.02	10.4269085	4.84	21.06
E02000489	53.13757795	47.49	59.23	16.49437147	10.65	25.47	6.413903838	2.91	13.85	11.6419958	5.45	23.19
E02000490	51.96684727	46.32	58.09	15.98412651	10.3	24.77	6.128047178	2.77	13.28	11.2714862	5.26	22.55
E02000491	56.20097512	50.58	62.18	18.32240112	11.93	27.96	7.428595875	3.39	15.84	12.5770718	5.92	24.8
E02000492	49.40264662	43.78	55.58	14.54949072	9.32	22.76	5.307829732	2.39	11.62	10.7218459	4.99	21.58
E02000493	55.15199696	49.52	61.18	17.44738841	11.31	26.78	6.910524398	3.14	14.83	12.906186	6.09	25.35
E02000494	49.90341508	44.28	56.07	14.96814534	9.61	23.35	5.594706874	2.52	12.2	8.3898868	3.85	17.35
E02000495	53.58544878	47.94	59.67	16.54673858	10.69	25.54	6.429906984	2.92	13.88	10.6286932	4.94	21.42
E02000496	54.52471085	48.89	60.57	17.8506427	11.6	27.33	7.156618126	3.26	15.31	10.7032708	4.98	21.55
E02000497	53.46268564	47.82	59.55	16.78194706	10.85	25.87	6.598385944	3	14.21	10.6962421	4.98	21.54
E02000498	51.61655972	45.97	57.75	15.92806853	10.26	24.69	6.096832196	2.76	13.21	10.2178549	4.74	20.69
E02000499	49.44221141	43.82	55.62	14.54527282	9.32	22.75	5.333720215	2.4	11.67	9.778	4.53	19.9
E02000500	49.94443129	44.32	56.11	14.65097133	9.39	22.9	5.369699524	2.42	11.74	10.0019263	4.64	20.3
E02000501	50.75679077	45.12	56.91	14.969382	9.61	23.35	5.577915339	2.52	12.17	10.5221429	4.89	21.23
E02000502	52.63983196	46.99	58.75	15.61694961	10.05	24.26	5.916492529	2.68	12.85	11.4759806	5.37	22.91
E02000503	51.48519386	45.84	57.62	14.74557112	9.45	23.03	5.459478096	2.46	11.93	12.1437761	5.7	24.06
E02000504	48.90880203	43.3	55.09	14.06634748	8.99	22.07	5.084528719	2.29	11.16	9.5153786	4.4	19.42
E02000506	49.06400757	43.45	55.24	14.25621093	9.12	22.34	5.1773361	2.33	11.35	9.6321478	4.45	19.63
E02000507	53.23654345	47.59	59.33	15.97597871	10.3	24.76	6.135447852	2.78	13.29	12.2764979	5.77	24.29
E02000508	62.95647551	57.55	68.53	21.55287861	14.23	32.22	9.132733779	4.21	19.07	19.0881369	9.35	35.1
E02000509	65.08735909	59.79	70.49	22.96872292	15.25	34.03	9.928707967	4.6	20.54	20.3426569	10.05	36.92
E02000510	54.48097179	48.84	60.53	16.96255417	10.98	26.12	6.659353642	3.02	14.33	12.4882662	5.87	24.65
E02000511	53.43003468	47.79	59.52	16.12143098	10.4	24.96	6.205334666	2.81	13.43	12.6486171	5.96	24.92
E02000512	59.27338525	53.72	65.1	19.96462675	13.09	30.15	8.337954737	3.82	17.58	13.4296368	6.35	26.23
E02000513	60.09562295	54.57	65.87	19.97320644	13.09	30.16	8.385995577	3.85	17.67	13.4103191	6.34	26.2
E02000514	54.07783048	48.44	60.14	15.90297538	10.25	24.65	6.113571247	2.77	13.25	12.3365145	5.8	24.39
E02000515	59.86770142	54.34	65.65	19.95300646	13.08	30.13	8.278709161	3.8	17.47	14.4553801	6.88	27.92
E02000516	56.53973324	50.93	62.51	17.6661782	11.47	27.08	7.09966315	3.23	15.2	12.5044101	5.88	24.67
E02000517	58.63832321	53.07	64.5	19.208179	12.55	29.15	7.963233425	3.64	16.87	12.9961115	6.13	25.5
E02000518	59.40627192	53.86	65.22	20.07965627	13.17	30.3	8.418918474	3.86	17.73	12.9587471	6.11	25.44
E02000519	59.82562979	54.29	65.61	20.10224629	13.19	30.33	8.503820475	3.9	17.9	12.9446965	6.11	25.42
E02000520	57.89004004	52.3	63.79	18.45642527	12.02	28.14	7.531647863	3.44	16.04	13.1139418	6.19	25.7
E02000521	60.19784974	54.68	65.96	19.72236048	12.91	29.83	8.266490077	3.79	17.45	13.6700688	6.48	26.63
E02000522	58.73268289	53.17	64.59	19.34220235	12.65	29.33	7.995066727	3.66	16.93	12.9143617	6.09	25.37
E02000523	56.32645032	50.71	62.3	17.10034686	11.07	26.3	6.774535637	3.08	14.56	13.2666257	6.27	25.96
E02000524	57.26397178	51.66	63.19	17.82507386	11.58	27.29	7.120594999	3.24	15.24	13.4111328	6.34	26.2
E02000525	57.75895344	52.17	63.66	18.17753941	11.82	27.77	7.388101024	3.37	15.76	12.6707397	5.97	24.96
E02000526	54.55177386	48.91	60.6	16.97638909	10.99	26.13	6.704459584	3.05	14.42	11.0468753	5.15	22.16
E02000528	63.79338923	58.43	69.3	23.20664323	15.43	34.34	10.01414323	4.64	20.7	12.9799203	6.12	25.48
E02000529	56.43657624	50.82	62.41	17.81687985	11.57	27.28	7.176620226	3.27	15.35	12.3481003	5.8	24.41
E02000530	62.22788392	56.79	67.86	21.56088215	14.23	32.23	9.44192963	4.36	19.65	12.9699204	6.12	25.46
E02000531	59.65670332	54.12	65.46	20.38342754	13.39	30.7	8.506697761	3.91	17.9	13.805038	6.55	26.85
E02000532	55.52170072	49.89	61.53	18.04683728	11.73	27.59	7.292885617	3.32	15.57	10.980188	5.12	22.04
E02000533	56.05937873	50.44	62.05	17.96817331	11.68	27.48	7.264058991	3.31	15.52	11.2905214	5.27	22.58
E02000534	54.29210721	48.65	60.35	16.20181998	10.45	25.07	6.249120924	2.83	13.52	12.1658602	5.71	24.1
E02000535	54.10587196	48.46	60.17	16.2947048	10.52	25.2	6.309439932	2.86	13.64	11.885459	5.57	23.62
E02000536	55.68435274	50.06	61.69	17.31770107	11.22	26.6	6.877736897	3.13	14.76	12.2293194	5.74	24.21
E02000537	53.81034315	48.17	59.88	15.73867698	10.13	24.43	5.979586173	2.7	12.98	11.5304108	5.39	23
E02000538	56.71747942	51.11	62.67	17.6086524	11.43	27	7.063611182	3.22	15.13	12.8201068	6.04	25.21
E02000539	59.2466309	53.7	65.07	19.7964491	12.97	29.93	8.212700982	3.76	17.34	12.2939702	5.78	24.32
E02000540	57.34648126	51.75	63.27	18.11077134	11.78	27.68	7.296680088	3.33	15.58	12.6205212	5.94	24.87
E02000541	59.04299539	53.49	64.88	19.33742977	12.64	29.32	8.070505173	3.7	17.07	12.2524234	5.76	24.24
E02000542	58.07780683	52.5	63.97	18.40656957	11.99	28.08	7.486628236	3.42	15.95	12.3706499	5.81	24.45
E02000543	57.7213265	52.13	63.63	17.68135096	11.48	27.1	7.093191951	3.23	15.19	12.8246891	6.04	25.22
E02000544	52.67903185	47.03	58.79	15.66766544	10.08	24.33	5.958809573	2.7	12.94	11.7653395	5.51	23.41
E02000545	60.58732101	55.08	66.33	21.27417781	14.02	31.86	9.042899956	4.16	18.91	12.1707737	5.71	24.11
E02000546	56.69731899	51.09	62.66	17.68614177	11.48	27.1	7.114972647	3.24	15.23	12.5726607	5.92	24.79
E02000547	56.27763862	50.66	62.25	17.95569627	11.67	27.47	7.237972799	3.3	15.47	12.3722393	5.82	24.45
E02000548	60.92146816	55.43	66.64	20.93105857	13.78	31.42	8.925847931	4.11	18.69	13.52629	6.4	26.39
E02000549	55.74603263	50.12	61.75	17.64019882	11.45	27.04	7.070837887	3.22	15.14	12.4287836	5.84	24.55
E02000550	61.65363887	56.19	67.32	20.95604801	13.8	31.45	8.951328262	4.12	18.74	13.3783212	6.33	26.14
E02000551	63.00280219	57.6	68.57	22.33218118	14.79	33.22	9.733501702	4.5	20.18	13.6379028	6.46	26.58
E02000552	57.34295465	51.74	63.27	17.84191754	11.59	27.31	7.184895612	3.27	15.36	14.8601669	7.09	28.57
E02000553	56.56562782	50.95	62.53	18.28623115	11.9	27.91	7.41110222	3.38	15.8	12.4474446	5.85	24.58
E02000554	66.42176631	61.21	71.71	25.18974969	16.89	36.81	10.99201522	5.12	22.46	14.4318155	6.87	27.88
E02000555	62.84740618	57.43	68.43	22.6251535	15	33.6	9.652082335	4.46	20.03	14.2204581	6.76	27.53
E02000556	64.21869136	58.88	69.69	23.23273769	15.45	34.37	9.85612495	4.56	20.41	15.4093358	7.38	29.45
E02000557	64.75012553	59.44	70.18	24.16232081	16.13	35.54	10.42310678	4.84	21.44	13.9167719	6.6	27.04
E02000558	69.57005659	64.59	74.55	26.68017932	18.01	38.64	12.10527501	5.68	24.41	15.6672018	7.51	29.86
E02000559	61.78996361	56.33	67.45	21.21709839	13.98	31.79	8.689879663	3.99	18.25	14.6928999	7	28.3
E02000560	64.33498269	59	69.8	22.83300742	15.15	33.86	9.562893968	4.42	19.87	16.9985279	8.22	31.95
E02000561	59.88576688	54.36	65.67	20.3699419	13.38	30.68	8.371780681	3.84	17.65	14.038242	6.67	27.24
E02000562	63.13353551	57.73	68.69	22.79553035	15.13	33.81	9.642711993	4.46	20.02	13.7166783	6.5	26.71
E02000563	67.42051088	62.27	72.62	25.51059502	17.13	37.21	11.19012664	5.22	22.81	16.1522626	7.77	30.63
E02000564	66.33222022	61.11	71.63	24.23811301	16.19	35.63	10.26851569	4.76	21.16	16.8310538	8.13	31.69
E02000565	67.18057467	62.02	72.4	25.37698906	17.03	37.04	11.06364146	5.16	22.58	15.3426673	7.34	29.35
E02000566	60.79689154	55.3	66.52	20.95563666	13.8	31.45	8.600323623	3.95	18.08	13.5549559	6.42	26.44
E02000567	64.4175386	59.08	69.88	23.5458269	15.68	34.76	9.921978177	4.59	20.53	14.2149777	6.76	27.53
E02000568	70.49590685	65.59	75.38	27.14504288	18.36	39.2	12.24051721	5.75	24.65	18.9477248	9.28	34.89
E02000569	65.25324976	59.97	70.64	24.34696526	16.27	35.77	10.48595196	4.87	21.55	13.9427375	6.62	27.08
E02000570	60.74111496	55.24	66.47	20.71591452	13.62	31.13	8.474168732	3.89	17.84	13.9356441	6.61	27.07
E02000571	66.39375129	61.18	71.68	25.02715219	16.77	36.61	10.83960425	5.05	22.19	14.6152919	6.96	28.18
E02000572	70.09675802	65.15	75.02	27.39308181	18.55	39.5	12.48071961	5.87	25.06	16.7916336	8.11	31.63
E02000573	62.21829382	56.78	67.85	21.61325375	14.27	32.3	8.958097084	4.12	18.75	14.6347951	6.97	28.21
E02000574	66.19097862	60.96	71.5	24.36915117	16.28	35.8	10.57584334	4.92	21.71	16.4076437	7.91	31.03
E02000575	68.34797674	63.27	73.45	25.46269664	17.1	37.15	11.26767808	5.26	22.95	18.8820257	9.24	34.79
E02000576	70.28592396	65.36	75.19	27.1860041	18.39	39.25	12.23892959	5.75	24.64	17.4658363	8.47	32.66
E02000577	68.8033412	63.76	73.86	27.42251577	18.57	39.53	12.54153618	5.9	25.17	12.7270983	6	25.05
E02000578	68.00257006	62.9	73.14	27.4731324	18.61	39.59	12.61649835	5.94	25.29	12.0208012	5.64	23.85
E02000579	61.16227921	55.68	66.86	22.33182914	14.79	33.22	9.524844199	4.4	19.8	11.437783	5.35	22.84
E02000580	64.63489595	59.31	70.08	24.70129369	16.53	36.21	10.7646404	5.01	22.05	12.3123572	5.79	24.35
E02000581	66.78882859	61.6	72.04	26.63729541	17.98	38.58	12.18466283	5.72	24.55	11.4749092	5.36	22.9
E02000582	56.95968384	51.35	62.91	18.46560933	12.03	28.15	7.498776492	3.42	15.97	11.6498597	5.45	23.21
E02000583	55.81789647	50.19	61.82	18.14253769	11.8	27.72	7.333557726	3.34	15.65	10.4645236	4.86	21.13
E02000584	54.26000854	48.62	60.32	16.68922956	10.79	25.74	6.651959524	3.02	14.32	10.1156512	4.69	20.51
E02000585	55.9354608	50.31	61.93	17.85528597	11.6	27.33	7.284601246	3.32	15.56	10.4930355	4.88	21.18
E02000586	56.56324378	50.95	62.53	17.31720863	11.22	26.6	7.029267573	3.2	15.06	12.4859859	5.87	24.64
E02000587	54.18261264	48.54	60.24	16.30850423	10.52	25.22	6.459767109	2.93	13.94	10.5319145	4.9	21.25
E02000588	55.97805631	50.36	61.97	17.07672162	11.06	26.27	6.837522401	3.11	14.68	11.1304075	5.19	22.3
E02000589	60.54691888	55.04	66.29	19.72275766	12.92	29.83	8.258200445	3.79	17.43	14.8513437	7.09	28.56
E02000590	60.07003174	54.55	65.84	21.38129022	14.1	32	9.176227867	4.23	19.16	10.9233682	5.09	21.94
E02000591	62.1804332	56.74	67.81	21.85249694	14.44	32.61	9.345013073	4.31	19.47	13.3838403	6.33	26.15
E02000592	56.45460303	50.84	62.42	17.4565332	11.32	26.79	7.03069364	3.2	15.06	11.748175	5.5	23.38
E02000593	59.22731607	53.68	65.05	19.4531063	12.72	29.47	8.112708261	3.72	17.15	13.3918129	6.33	26.17
E02000594	54.49448993	48.86	60.54	17.31784473	11.22	26.6	6.955557359	3.16	14.92	9.1883025	4.24	18.82
E02000595	55.60182982	49.97	61.61	17.91496229	11.64	27.41	7.21307126	3.29	15.42	10.9622482	5.11	22.01
E02000596	56.85184437	51.24	62.8	18.26270846	11.88	27.88	7.39520779	3.37	15.77	12.1005234	5.68	23.98
E02000597	62.44559035	57.01	68.06	23.15016226	15.39	34.26	9.988147881	4.63	20.65	11.7410519	5.5	23.37
E02000598	50.27946559	44.65	56.44	14.64273461	9.38	22.89	5.458962793	2.46	11.93	9.371674	4.33	19.16
E02000599	52.60170438	46.96	58.71	16.11062055	10.39	24.94	6.153271786	2.79	13.33	12.1107486	5.68	24
E02000600	57.81341072	52.23	63.72	18.66774548	12.17	28.43	7.600297502	3.47	16.17	13.0607585	6.17	25.61
E02000601	56.25032466	50.63	62.23	17.32834831	11.23	26.62	6.926418671	3.15	14.86	12.318334	5.79	24.36
E02000602	63.61130755	58.24	69.14	22.29859394	14.77	33.18	9.606908273	4.44	19.95	16.3109371	7.85	30.88
E02000603	58.55625976	52.99	64.42	19.34334549	12.65	29.33	8.044519261	3.68	17.02	12.6300865	5.95	24.89
E02000604	52.72055593	47.08	58.83	15.47074638	9.95	24.05	5.913353719	2.67	12.85	10.5515899	4.91	21.28
E02000605	51.08745472	45.45	57.24	14.93245537	9.58	23.3	5.57792742	2.52	12.17	9.8828716	4.58	20.09
E02000606	58.00336576	52.42	63.9	18.46052431	12.02	28.15	7.408820643	3.38	15.8	13.8846161	6.59	26.98
E02000607	58.45677811	52.88	64.32	19.03535959	12.43	28.92	7.757735803	3.55	16.47	16.733755	8.08	31.54
E02000608	58.66711003	53.1	64.52	18.80728387	12.27	28.61	7.52459264	3.43	16.02	14.021589	6.66	27.21
E02000609	51.82129839	46.18	57.95	15.73013149	10.13	24.41	6.013230835	2.72	13.05	9.9859837	4.63	20.27
E02000610	58.68806821	53.12	64.54	19.32764024	12.63	29.31	7.859513212	3.59	16.67	13.0995511	6.18	25.68
E02000611	48.02898936	42.44	54.22	13.46102919	8.58	21.21	4.763631192	2.14	10.5	9.0864411	4.19	18.64
E02000612	49.36645682	43.75	55.54	14.21725555	9.09	22.29	5.167889903	2.33	11.33	9.5056412	4.39	19.4
E02000613	53.83700354	48.19	59.91	16.39516572	10.58	25.34	6.360714386	2.88	13.74	10.8604446	5.06	21.83
E02000614	53.52970579	47.89	59.61	16.00435277	10.32	24.79	6.153138949	2.79	13.33	12.0300461	5.64	23.86
E02000615	51.17446705	45.54	57.32	15.07752132	9.68	23.5	5.638190946	2.55	12.29	10.5742374	4.92	21.32
E02000616	50.73959875	45.1	56.89	14.63012662	9.38	22.87	5.398908498	2.43	11.8	10.9390934	5.1	21.97
E02000617	54.97012493	49.34	61	17.49233348	11.35	26.84	6.978610323	3.18	14.96	11.6007103	5.43	23.12
E02000619	65.88883133	60.64	71.22	25.06439279	16.8	36.66	10.96311934	5.11	22.41	13.4647914	6.37	26.29
E02000620	65.9462679	60.7	71.28	24.38871994	16.3	35.82	10.45202404	4.85	21.49	14.9040217	7.11	28.64
E02000621	64.38696445	59.05	69.85	23.07334018	15.33	34.17	9.686500825	4.48	20.1	15.3742458	7.36	29.4
E02000622	65.15811634	59.87	70.56	23.69694749	15.79	34.95	10.01770626	4.64	20.7	15.7484888	7.56	29.99
E02000623	65.9563232	60.71	71.29	24.68806308	16.52	36.19	10.79105712	5.02	22.1	14.0323682	6.66	27.23
E02000624	67.38909643	62.24	72.59	25.32415587	16.99	36.98	10.86237511	5.06	22.23	15.804567	7.59	30.08
E02000625	67.71514546	62.59	72.88	25.5671228	17.17	37.28	11.17975264	5.21	22.79	15.4286423	7.39	29.49
E02000626	68.38710753	63.31	73.49	26.3362445	17.75	38.22	11.70649996	5.48	23.72	14.3928971	6.85	27.82
E02000627	66.39591266	61.18	71.69	24.58975088	16.45	36.07	10.54126167	4.9	21.65	16.7122541	8.07	31.5
E02000628	68.25989991	63.17	73.37	26.0880068	17.56	37.92	11.5399474	5.39	23.43	15.1463508	7.24	29.03
E02000629	63.23752035	57.84	68.79	22.23956726	14.72	33.1	9.063074207	4.17	18.94	15.846099	7.61	30.15
E02000630	62.12458859	56.68	67.76	21.50093126	14.19	32.15	8.751360852	4.02	18.36	14.9787894	7.15	28.76
E02000631	60.35651142	54.84	66.11	20.56107439	13.51	30.93	8.456823731	3.88	17.81	13.3758508	6.33	26.14
E02000632	63.82769075	58.46	69.34	22.56573061	14.96	33.52	9.029400428	4.16	18.88	17.2028817	8.33	32.26
E02000633	66.15636547	60.93	71.47	24.70007926	16.53	36.21	10.47302425	4.86	21.53	15.3120001	7.33	29.3
E02000634	65.46339603	60.19	70.84	24.47729505	16.36	35.93	10.36999976	4.81	21.34	15.2335518	7.29	29.17
E02000635	64.15753238	58.81	69.64	23.10745793	15.35	34.21	9.652575106	4.46	20.04	14.8726622	7.1	28.59
E02000636	58.0490054	52.47	63.94	18.4300049	12	28.11	7.192560182	3.28	15.38	13.9014087	6.6	27.01
E02000637	61.09034925	55.6	66.8	20.75800723	13.65	31.19	8.299247449	3.81	17.51	15.0347335	7.18	28.85
E02000638	64.97114034	59.67	70.39	23.39312062	15.56	34.57	9.837491692	4.55	20.37	15.8512197	7.61	30.16
E02000639	66.79681301	61.61	72.05	24.96723058	16.73	36.54	10.89222232	5.07	22.28	14.6460938	6.98	28.23
E02000640	60.10073177	54.58	65.87	20.21432976	13.27	30.48	8.152897016	3.74	17.23	13.9100967	6.6	27.03
E02000641	67.25374064	62.1	72.46	25.66177528	17.24	37.39	11.28158659	5.27	22.97	14.469449	6.89	27.94
E02000642	60.68539443	55.18	66.42	21.09315349	13.89	31.63	8.770969552	4.03	18.4	12.6306933	5.95	24.89
E02000643	60.82836061	55.33	66.55	20.65179511	13.58	31.05	8.415571691	3.86	17.73	14.1626334	6.73	27.44
E02000644	59.05348643	53.5	64.89	19.33475052	12.64	29.32	7.799968891	3.57	16.55	13.6507924	6.47	26.6
E02000645	59.05294651	53.5	64.89	19.33255359	12.64	29.31	7.903049618	3.62	16.75	13.0734613	6.17	25.63
E02000646	58.46838149	52.9	64.34	18.74666771	12.22	28.53	7.428245417	3.39	15.84	14.2711245	6.79	27.62
E02000647	56.88769731	51.28	62.84	18.44863095	12.01	28.13	7.415845417	3.38	15.81	12.2102713	5.73	24.17
E02000648	64.11976563	58.77	69.6	23.58585626	15.71	34.81	10.16653625	4.71	20.97	13.244353	6.26	25.92
E02000649	60.36621542	54.85	66.12	19.84704919	13	29.99	8.084127534	3.7	17.1	14.6618806	6.99	28.25
E02000650	62.07522671	56.63	67.71	22.08417716	14.61	32.91	9.320283189	4.3	19.42	12.5715343	5.92	24.79
E02000651	57.25711157	51.66	63.19	18.44728673	12.01	28.13	7.368966887	3.36	15.72	12.8429319	6.05	25.25
E02000652	57.10896186	51.51	63.05	18.29252125	11.91	27.92	7.38435181	3.37	15.75	12.8550763	6.06	25.27
E02000653	69.30388262	64.3	74.31	25.91315725	17.43	37.7	11.49235503	5.37	23.34	16.578299	8	31.29
E02000654	69.1068315	64.09	74.14	26.35980766	17.77	38.25	11.83580915	5.54	23.94	14.9199122	7.12	28.67
E02000655	64.81606435	59.51	70.24	23.10130314	15.35	34.2	9.900569813	4.58	20.49	15.6864933	7.52	29.89
E02000657	64.99333652	59.69	70.41	23.46471906	15.62	34.66	9.983792527	4.62	20.64	16.1195793	7.75	30.58
E02000658	63.10869141	57.71	68.67	22.38451805	14.83	33.29	9.473696447	4.37	19.71	14.674979	7	28.27
E02000659	62.128846	56.68	67.76	21.88822845	14.47	32.65	9.243259216	4.26	19.28	13.0934637	6.18	25.67
E02000660	62.6313585	57.21	68.23	21.69739722	14.33	32.41	9.041450528	4.16	18.9	14.8830943	7.1	28.61
E02000661	57.80968817	52.22	63.71	18.84093325	12.29	28.66	7.636429569	3.49	16.24	11.7030407	5.48	23.3
E02000662	64.32847677	58.99	69.8	23.26666402	15.47	34.41	9.922841948	4.59	20.53	14.511131	6.91	28.01
E02000663	60.43040599	54.92	66.18	20.64927143	13.58	31.05	8.544844785	3.92	17.97	13.802674	6.54	26.85
E02000664	64.16041468	58.81	69.64	22.55878922	14.95	33.51	9.494773564	4.38	19.74	15.3753302	7.36	29.4
E02000665	58.81865627	53.26	64.67	19.36891678	12.66	29.36	7.916080054	3.62	16.78	12.7952471	6.03	25.17
E02000666	59.09625687	53.54	64.93	19.84004057	13	29.99	8.207592382	3.76	17.33	13.2718452	6.27	25.97
E02000667	55.94822271	50.33	61.94	17.28775824	11.2	26.56	6.856485559	3.12	14.72	11.9901975	5.62	23.8
E02000668	55.31798736	49.69	61.34	17.22043354	11.16	26.47	6.791969244	3.09	14.59	11.7229375	5.49	23.33
E02000669	58.88299756	53.32	64.73	19.18705829	12.54	29.12	7.817044412	3.57	16.59	13.3146694	6.29	26.04
E02000670	60.31297079	54.8	66.07	20.52417659	13.49	30.88	8.579366902	3.94	18.04	13.162456	6.22	25.78
E02000671	57.76186761	52.17	63.67	18.5988996	12.12	28.33	7.509843356	3.43	16	12.6591405	5.96	24.94
E02000672	60.16800518	54.65	65.94	19.99620024	13.11	30.19	8.316603634	3.81	17.54	13.9060753	6.6	27.02
E02000673	57.04175529	51.44	62.98	18.20001348	11.84	27.8	7.271059057	3.31	15.53	12.2999227	5.78	24.33
E02000674	54.78139752	49.14	60.82	17.11816973	11.09	26.33	6.783223699	3.08	14.58	12.1275284	5.69	24.03
E02000675	55.19425496	49.56	61.22	17.36088577	11.25	26.66	6.862919957	3.12	14.73	11.8735643	5.56	23.59
E02000676	57.36106653	51.76	63.29	18.42526664	12	28.1	7.42800007	3.39	15.84	12.2635453	5.76	24.26
E02000677	54.56394554	48.93	60.61	17.08365131	11.06	26.28	6.72901552	3.06	14.47	12.2177236	5.74	24.19
E02000678	59.38837171	53.84	65.2	20.19636326	13.25	30.45	8.423829281	3.87	17.74	12.8815954	6.07	25.31
E02000679	60.01693596	54.49	65.79	20.4753669	13.45	30.82	8.479727339	3.89	17.85	12.9911924	6.13	25.5
E02000680	61.84357394	56.39	67.5	21.51954373	14.2	32.18	9.039220376	4.16	18.9	13.2693209	6.27	25.96
E02000681	59.01926969	53.46	64.86	20.34702837	13.36	30.65	8.482626211	3.89	17.86	11.9570225	5.61	23.74
E02000682	60.01920637	54.49	65.8	20.7109547	13.62	31.13	8.771235124	4.03	18.4	12.9981991	6.13	25.51
E02000683	60.34911505	54.83	66.11	21.1084747	13.91	31.65	8.860014678	4.08	18.57	12.615059	5.94	24.86
E02000685	60.89982248	55.41	66.62	21.43020526	14.14	32.06	9.011133618	4.15	18.85	12.2743586	5.77	24.28
E02000686	64.28297789	58.94	69.75	23.67069815	15.77	34.92	10.26705022	4.76	21.16	13.2204914	6.25	25.88
E02000687	59.94564946	54.42	65.73	20.61227987	13.55	31	8.553528818	3.93	17.99	12.6135494	5.94	24.86
E02000689	54.06798143	48.43	60.13	16.00611046	10.32	24.8	6.185955748	2.8	13.39	11.7534866	5.5	23.39
E02000690	49.17134372	43.56	55.35	14.55957448	9.33	22.77	5.377137315	2.42	11.76	7.9724472	3.65	16.57
E02000691	56.07788944	50.46	62.06	17.34229994	11.24	26.63	6.851247794	3.11	14.71	12.4013688	5.83	24.5
E02000692	54.0381499	48.4	60.1	16.61177078	10.73	25.63	6.429011599	2.92	13.88	10.2364326	4.75	20.72
E02000693	58.20937458	52.63	64.09	18.29012521	11.9	27.92	7.287626051	3.32	15.56	14.1204053	6.71	27.37
E02000694	56.88602684	51.28	62.84	17.71485816	11.5	27.14	7.039155324	3.2	15.08	12.4268052	5.84	24.54
E02000695	54.35982382	48.72	60.41	16.1566673	10.42	25.01	6.227848461	2.82	13.48	12.5706758	5.92	24.79
E02000696	59.28306917	53.73	65.1	19.35342241	12.65	29.34	7.952347586	3.64	16.85	13.6721775	6.48	26.63
E02000697	56.64374634	51.03	62.6	17.15084958	11.11	26.37	6.749795968	3.07	14.51	13.3223777	6.3	26.05
E02000698	50.59241739	44.96	56.75	14.72310355	9.44	23	5.51331498	2.49	12.04	9.0436569	4.17	18.56
E02000699	53.78927964	48.15	59.86	15.78657972	10.17	24.49	6.08594671	2.75	13.19	11.4900802	5.37	22.93
E02000700	61.52802579	56.06	67.21	21.46288631	14.16	32.11	9.092651007	4.19	19	13.0704973	6.17	25.63
E02000701	56.62839224	51.02	62.59	17.93907768	11.66	27.44	7.248918116	3.3	15.49	12.4125719	5.84	24.52
E02000702	58.19105498	52.61	64.07	19.15856977	12.52	29.08	7.870314205	3.6	16.69	12.9022772	6.08	25.35
E02000703	51.15339134	45.51	57.3	14.9665704	9.6	23.35	5.594358173	2.52	12.2	10.2286153	4.75	20.71
E02000704	56.61657041	51	62.58	17.8424467	11.59	27.31	7.096454719	3.23	15.19	12.3283868	5.79	24.37
E02000705	52.89965284	47.25	59	15.81306595	10.18	24.53	6.038227934	2.73	13.1	12.1313297	5.69	24.04
E02000706	61.80587084	56.35	67.46	21.47351996	14.17	32.12	9.170808413	4.23	19.14	12.945614	6.11	25.42
E02000707	58.51732523	52.95	64.38	19.88287772	13.03	30.04	8.327460502	3.82	17.56	12.6216648	5.94	24.87
E02000708	51.4138368	45.77	57.55	14.90932094	9.57	23.26	5.588354781	2.52	12.19	10.7039957	4.98	21.55
E02000709	49.8458981	44.22	56.02	14.35708532	9.19	22.48	5.261127297	2.37	11.52	10.1920123	4.73	20.64
E02000710	56.05456196	50.43	62.04	18.23873566	11.87	27.85	7.374227961	3.36	15.73	11.4778174	5.37	22.91
E02000711	57.98809457	52.4	63.88	18.75084276	12.23	28.54	7.675363196	3.51	16.32	12.5436437	5.9	24.74
E02000712	58.41282095	52.84	64.28	19.6867265	12.89	29.78	8.239563374	3.78	17.39	12.2031719	5.73	24.16
E02000713	50.32845513	44.7	56.49	14.5914974	9.35	22.82	5.369330914	2.42	11.74	11.0625302	5.16	22.18
E02000714	61.7968688	56.34	67.46	20.80328199	13.69	31.25	8.766705343	4.03	18.39	14.4156719	6.86	27.85
E02000715	60.45483597	54.94	66.2	19.86759372	13.02	30.02	8.343122621	3.83	17.59	13.7876394	6.54	26.82
E02000716	59.77036702	54.24	65.56	19.44644	12.72	29.46	8.01651368	3.67	16.97	13.5334163	6.41	26.4
E02000717	60.17846898	54.66	65.95	19.44035293	12.71	29.46	8.056029087	3.69	17.05	14.1248501	6.71	27.38
E02000718	63.21669912	57.82	68.77	21.73185217	14.35	32.45	9.420239978	4.35	19.61	13.9581383	6.62	27.1
E02000719	62.91082349	57.5	68.49	21.75230121	14.37	32.48	9.188998154	4.24	19.18	14.8303799	7.08	28.53
E02000720	57.2735152	51.67	63.2	17.91247888	11.64	27.41	7.138832496	3.25	15.27	13.2920227	6.28	26
E02000721	59.54392172	54	65.35	19.04133665	12.43	28.93	7.786308871	3.56	16.53	14.4772902	6.89	27.95
E02000722	63.49571753	58.11	69.03	21.90565596	14.48	32.68	9.239981691	4.26	19.27	15.7023779	7.53	29.92
E02000723	56.78375192	51.17	62.74	17.38285441	11.27	26.69	6.834616882	3.11	14.68	13.1311202	6.2	25.73
E02000724	57.5159094	51.92	63.43	17.69208639	11.49	27.11	7.045117956	3.21	15.09	13.7691858	6.53	26.79
E02000725	65.29592201	60.01	70.68	23.16804752	15.4	34.29	9.830699934	4.55	20.36	16.3143358	7.86	30.88
E02000726	67.33849279	62.19	72.54	23.5251891	15.66	34.74	10.14480433	4.7	20.93	20.1035105	9.91	36.58
E02000727	58.37849472	52.8	64.25	18.05688049	11.74	27.6	7.27584619	3.32	15.54	13.3146623	6.29	26.04
E02000728	56.53870743	50.92	62.5	17.04472061	11.03	26.23	6.718491173	3.05	14.45	13.0192419	6.14	25.54
E02000729	59.17102995	53.62	65	19.16130721	12.52	29.09	7.823191693	3.58	16.6	13.9613952	6.63	27.11
E02000730	57.13304447	51.53	63.07	17.65411235	11.46	27.06	6.992601724	3.18	14.99	12.7445735	6	25.08
E02000731	58.71077259	53.15	64.56	18.24689474	11.87	27.86	7.343746275	3.35	15.67	14.0440349	6.67	27.25
E02000732	62.61735775	57.19	68.22	21.42254717	14.13	32.05	9.240527757	4.26	19.27	13.7736296	6.53	26.8
E02000733	64.81076083	59.5	70.24	23.08054417	15.34	34.18	10.0519092	4.66	20.77	14.761056	7.04	28.41
E02000734	65.46968255	60.2	70.84	23.59869336	15.72	34.83	10.35901884	4.81	21.32	14.3952338	6.85	27.82
E02000735	60.57367084	55.07	66.32	19.96550316	13.09	30.15	8.295403009	3.8	17.5	13.9976394	6.65	27.17
E02000736	60.7958858	55.3	66.52	20.09532364	13.18	30.32	8.509373237	3.91	17.91	13.5227412	6.4	26.38
E02000737	59.52485851	53.98	65.33	19.4143279	12.7	29.42	8.105509437	3.71	17.14	13.6026783	6.44	26.52
E02000738	57.01201546	51.41	62.95	17.45248291	11.32	26.78	6.964265652	3.17	14.93	13.3960059	6.34	26.17
E02000739	62.98138437	57.58	68.55	21.61176928	14.27	32.3	9.263186446	4.27	19.32	14.7120729	7.01	28.33
E02000740	65.85788969	60.61	71.2	23.87519913	15.92	35.18	10.47444188	4.87	21.53	14.8221644	7.07	28.51
E02000741	59.95543989	54.43	65.74	19.5900593	12.82	29.65	8.140308468	3.73	17.21	14.0454865	6.67	27.25
E02000742	60.62344353	55.12	66.36	20.02873683	13.13	30.23	8.433048685	3.87	17.76	14.0892736	6.69	27.32
E02000743	65.52188006	60.25	70.89	23.51068162	15.65	34.72	10.32973606	4.79	21.27	14.9564464	7.14	28.73
E02000744	62.50026967	57.07	68.11	21.15393074	13.94	31.7	9.013592718	4.15	18.85	14.4102756	6.86	27.84
E02000745	62.22423974	56.78	67.85	21.3834532	14.1	32	9.166858155	4.22	19.14	14.0314871	6.66	27.22
E02000746	66.85082693	61.67	72.1	24.45993591	16.35	35.91	10.81295193	5.03	22.14	15.555924	7.46	29.69
E02000747	66.22350804	61	71.53	23.54553311	15.68	34.76	10.08748939	4.67	20.83	16.5949216	8.01	31.32
E02000748	60.41978222	54.91	66.17	19.92253952	13.06	30.09	8.349937935	3.83	17.6	13.9548539	6.62	27.1
E02000749	66.17436549	60.95	71.48	24.20428281	16.16	35.59	10.73568583	4.99	22	14.4695979	6.89	27.94
E02000750	65.1899268	59.9	70.59	22.55056368	14.95	33.5	9.605131513	4.44	19.95	16.5340615	7.97	31.23
E02000751	49.51786984	43.9	55.69	14.46876993	9.27	22.64	5.278812113	2.38	11.56	9.7243039	4.5	19.8
E02000752	58.48389366	52.91	64.35	19.60283355	12.83	29.67	8.118739582	3.72	17.16	12.5605485	5.91	24.77
E02000753	56.18308563	50.56	62.16	18.07941795	11.76	27.63	7.294829461	3.33	15.58	12.2697888	5.76	24.27
E02000754	54.44062847	48.8	60.49	16.83675431	10.89	25.94	6.600877977	3	14.22	12.058655	5.66	23.91
E02000755	53.55217048	47.91	59.63	16.41479155	10.6	25.36	6.348368298	2.88	13.72	12.0652503	5.66	23.92
E02000756	53.68734446	48.04	59.77	16.18006692	10.44	25.04	6.227484719	2.82	13.48	12.403121	5.83	24.5
E02000757	53.7828021	48.14	59.86	16.03729591	10.34	24.84	6.146414359	2.78	13.31	11.8393867	5.55	23.54
E02000758	52.45972751	46.81	58.57	15.89008132	10.24	24.64	6.098462675	2.76	13.22	11.3562846	5.31	22.7
E02000759	55.3895139	49.76	61.4	17.16131451	11.12	26.39	6.803175541	3.09	14.62	12.2818487	5.77	24.29
E02000760	54.81071745	49.17	60.85	17.11947736	11.09	26.33	6.780762387	3.08	14.57	11.8835298	5.57	23.61
E02000762	51.26905235	45.63	57.41	14.73055645	9.44	23.01	5.425943073	2.45	11.86	11.394281	5.32	22.76
E02000763	54.64703028	49.01	60.69	16.69360892	10.79	25.75	6.540593532	2.97	14.1	12.3498804	5.8	24.41
E02000764	53.76638649	48.12	59.84	16.56343847	10.7	25.57	6.375004618	2.89	13.77	11.1746486	5.21	22.38
E02000765	52.93882339	47.29	59.04	15.52194893	9.98	24.12	5.865146387	2.65	12.75	11.8624021	5.56	23.58
E02000767	54.20564599	48.56	60.27	16.18669261	10.44	25.05	6.262621834	2.84	13.55	12.1021454	5.68	23.99
E02000768	51.77475799	46.13	57.91	15.56950467	10.02	24.19	5.915027203	2.67	12.85	10.3062561	4.78	20.85
E02000769	55.23619354	49.6	61.26	16.81399695	10.87	25.91	6.600983889	3	14.22	13.1674889	6.22	25.79
E02000770	54.54137608	48.9	60.59	16.4002773	10.59	25.34	6.347781865	2.88	13.72	12.8535001	6.06	25.26
E02000772	56.21400869	50.59	62.19	17.073745	11.05	26.27	6.765201921	3.07	14.54	13.3250476	6.3	26.06
E02000773	55.88846133	50.26	61.88	17.00484356	11.01	26.17	6.734221709	3.06	14.48	13.0846408	6.18	25.65
E02000774	55.30742034	49.68	61.33	16.66150615	10.77	25.7	6.466805527	2.93	13.95	13.2780542	6.28	25.98
E02000776	54.5482117	48.91	60.6	16.18391448	10.44	25.04	6.254373386	2.83	13.53	12.4465322	5.85	24.58
E02000777	52.45152897	46.81	58.57	15.97711414	10.3	24.76	6.127732998	2.77	13.28	10.5710133	4.92	21.32
E02000779	57.42575723	51.83	63.35	17.6388345	11.45	27.04	7.038996738	3.2	15.08	13.4839279	6.38	26.32
E02000780	57.37530547	51.78	63.3	17.55934837	11.39	26.93	7.003578001	3.19	15.01	13.5807202	6.43	26.48
E02000781	53.97385293	48.33	60.04	16.03350672	10.34	24.84	6.163244726	2.79	13.35	12.7075686	5.99	25.02
E02000782	59.07763016	53.52	64.91	18.81158813	12.27	28.62	7.675464007	3.51	16.32	13.6347171	6.46	26.57
E02000783	60.70089644	55.2	66.43	19.96161261	13.08	30.15	8.410077808	3.86	17.72	14.0637265	6.68	27.28
E02000784	53.92141128	48.28	59.99	17.08961035	11.07	26.29	6.832661403	3.11	14.67	9.7325081	4.5	19.82
E02000785	51.75361947	46.11	57.89	15.38898812	9.89	23.94	5.855029825	2.65	12.73	9.3328189	4.31	19.09
E02000786	54.58151781	48.94	60.63	17.13835064	11.1	26.36	6.829917195	3.1	14.67	9.9856783	4.63	20.27
E02000787	56.22639876	50.61	62.21	17.97049377	11.68	27.49	7.259813574	3.31	15.51	10.819184	5.04	21.76
E02000788	51.99328614	46.35	58.12	15.37196071	9.88	23.91	5.90398675	2.67	12.83	9.5846109	4.43	19.55
E02000789	55.33087748	49.7	61.35	17.65943322	11.46	27.07	7.142640859	3.25	15.28	9.8041462	4.54	19.94
E02000790	51.9970744	46.35	58.12	14.83767964	9.52	23.16	5.629635211	2.54	12.27	10.062588	4.66	20.41
E02000791	54.71843995	49.08	60.76	16.58025363	10.71	25.59	6.628742148	3.01	14.27	10.5873226	4.92	21.35
E02000792	52.34918958	46.7	58.47	15.54233169	10	24.15	6.051764745	2.74	13.12	9.3521369	4.32	19.12
E02000793	53.29970694	47.65	59.39	16.34578994	10.55	25.27	6.344683438	2.88	13.71	11.1855229	5.22	22.4
E02000794	51.74841323	46.11	57.88	14.98361066	9.62	23.37	5.668350014	2.56	12.35	10.4939335	4.88	21.18
E02000795	50.49566928	44.86	56.65	15.08911428	9.69	23.52	5.697503455	2.57	12.41	8.959835	4.13	18.41
E02000796	54.7022353	49.06	60.74	17.51401466	11.36	26.87	7.007242923	3.19	15.02	11.2153064	5.24	22.45
E02000797	54.07121756	48.43	60.14	16.10481966	10.38	24.93	6.280823927	2.85	13.58	11.4761263	5.37	22.91
E02000798	52.96014097	47.31	59.06	16.12923936	10.4	24.97	6.264358244	2.84	13.55	10.6207564	4.94	21.41
E02000799	53.06455821	47.42	59.16	16.38108465	10.57	25.32	6.411128619	2.91	13.84	11.5529254	5.4	23.04
E02000800	55.55084455	49.92	61.56	18.310714	11.92	27.95	7.435344028	3.39	15.85	10.2686012	4.77	20.78
E02000801	51.51936708	45.88	57.66	15.09775117	9.69	23.53	5.738495228	2.59	12.49	10.0285448	4.65	20.35
E02000802	51.3656513	45.73	57.51	15.40703041	9.91	23.96	5.851750085	2.64	12.72	9.7332421	4.5	19.82
E02000803	53.9581198	48.32	60.03	17.49890134	11.35	26.85	6.962905838	3.17	14.93	10.0736312	4.67	20.43
E02000804	52.84297613	47.2	58.95	16.14985465	10.42	25	6.28046479	2.85	13.58	10.1719439	4.72	20.61
E02000805	54.09408822	48.45	60.16	16.99086394	11	26.15	6.734830715	3.06	14.48	11.1262633	5.19	22.3
E02000806	51.55599985	45.91	57.69	15.77106641	10.15	24.47	6.031158886	2.73	13.08	9.4109882	4.35	19.23
E02000807	60.36563917	54.85	66.12	20.05841075	13.15	30.27	8.026786959	3.67	16.99	14.1206474	6.71	27.37
E02000808	67.85893761	62.74	73.01	25.1812311	16.89	36.8	11.05960545	5.16	22.58	17.8240398	8.66	33.21
E02000809	62.95818429	57.55	68.53	21.37347813	14.1	31.99	8.768523776	4.03	18.39	15.2921281	7.32	29.27
E02000810	67.80369286	62.68	72.96	25.60631225	17.2	37.33	11.03213044	5.14	22.53	14.9587808	7.14	28.73
E02000812	67.76452448	62.64	72.93	25.88190991	17.41	37.66	11.40231272	5.33	23.18	15.5034979	7.43	29.6
E02000813	67.50473033	62.36	72.69	25.36611422	17.02	37.03	11.06911087	5.16	22.59	14.7835843	7.05	28.45
E02000814	62.41891413	56.99	68.03	21.53744856	14.21	32.2	8.814997638	4.05	18.48	14.8549034	7.09	28.57
E02000815	70.04349079	65.1	74.98	26.54030639	17.9	38.47	11.88207524	5.57	24.03	19.7798849	9.73	36.11
E02000816	66.18495207	60.96	71.49	24.48647274	16.37	35.94	10.64434635	4.95	21.84	14.8231408	7.07	28.51
E02000817	68.57019425	63.51	73.65	26.51350404	17.88	38.43	11.88103593	5.57	24.02	14.0107178	6.65	27.19
E02000818	67.02954155	61.86	72.26	25.22096175	16.92	36.85	11.10135145	5.18	22.65	15.3569996	7.35	29.37
E02000819	68.34063803	63.26	73.45	26.00117953	17.5	37.81	11.69676634	5.47	23.7	15.0188606	7.17	28.83
E02000820	67.57759635	62.44	72.76	25.47012761	17.1	37.16	11.08571594	5.17	22.62	15.7423295	7.55	29.98
E02000821	69.0568809	64.03	74.09	26.61068662	17.96	38.55	12.07191494	5.66	24.36	14.0402755	6.67	27.24
E02000822	69.49293746	64.5	74.48	26.85555013	18.14	38.85	12.1023701	5.68	24.41	14.0142475	6.65	27.2
E02000823	65.57714227	60.31	70.94	24.55266844	16.42	36.02	10.67583435	4.96	21.89	13.940584	6.62	27.08
E02000824	68.73129403	63.68	73.8	26.47260353	17.85	38.38	12.03369837	5.64	24.29	13.6931578	6.49	26.67
E02000825	68.48017673	63.41	73.57	26.03706853	17.53	37.85	11.69375334	5.47	23.7	13.9009259	6.6	27.01
E02000826	66.63390656	61.43	71.9	25.07324761	16.81	36.67	10.99307055	5.12	22.46	13.9817033	6.64	27.14
E02000827	67.93625928	62.83	73.08	26.00796318	17.5	37.82	11.5457515	5.4	23.44	13.4697608	6.37	26.3
E02000828	66.61616174	61.42	71.89	24.81649014	16.61	36.35	10.99771807	5.12	22.47	14.0562567	6.68	27.27
E02000829	64.81500114	59.5	70.24	23.47971836	15.63	34.68	10.01250934	4.64	20.69	14.4411435	6.87	27.89
E02000830	61.22239692	55.74	66.92	21.21433325	13.98	31.78	8.765286861	4.03	18.39	13.8119384	6.55	26.86
E02000831	61.31563942	55.84	67.01	21.14245614	13.93	31.69	8.670376019	3.98	18.21	13.1654345	6.22	25.79
E02000832	64.29848047	58.96	69.77	23.63644124	15.74	34.88	10.16955943	4.72	20.98	13.0878472	6.18	25.66
E02000833	65.93197234	60.69	71.26	24.37526845	16.29	35.8	10.68033012	4.97	21.9	14.9225453	7.12	28.67
E02000834	58.58620049	53.02	64.45	19.30184846	12.62	29.27	7.731889576	3.53	16.42	12.3293461	5.79	24.38
E02000835	58.61435738	53.05	64.47	19.49367664	12.75	29.53	7.934478776	3.63	16.81	12.134051	5.7	24.04
E02000836	56.03319001	50.41	62.02	17.52653877	11.37	26.89	6.908546314	3.14	14.82	11.8218524	5.54	23.51
E02000837	52.87148849	47.23	58.97	15.92249984	10.26	24.68	6.148055714	2.78	13.32	10.1614198	4.71	20.59
E02000838	57.01324783	51.41	62.96	18.5072295	12.06	28.21	7.40637339	3.38	15.8	11.671948	5.46	23.25
E02000839	57.47061855	51.87	63.39	19.073233	12.46	28.97	7.815645428	3.57	16.59	11.1590404	5.21	22.35
E02000840	61.52900334	56.06	67.21	21.65413028	14.3	32.35	9.28297075	4.28	19.35	12.8602163	6.06	25.28
E02000841	60.63775141	55.13	66.38	21.07876621	13.88	31.61	8.953028908	4.12	18.74	12.868404	6.07	25.29
E02000842	50.74871925	45.11	56.9	14.80308448	9.49	23.12	5.489171703	2.48	11.99	11.136899	5.2	22.32
E02000843	55.65680722	50.03	61.66	17.29737279	11.21	26.57	6.820848502	3.1	14.65	12.5862424	5.92	24.81
E02000844	56.07687084	50.46	62.06	17.92920868	11.65	27.43	7.209131989	3.28	15.41	12.6422936	5.95	24.91
E02000845	53.24460911	47.6	59.34	15.67856153	10.09	24.34	6.016376715	2.72	13.05	11.7165974	5.49	23.32
E02000846	51.19908057	45.56	57.34	15.21655408	9.77	23.7	5.719801532	2.58	12.46	10.6474759	4.95	21.45
E02000847	49.84685125	44.22	56.02	14.5378368	9.31	22.74	5.329990778	2.4	11.66	10.4115235	4.84	21.03
E02000848	50.20775905	44.58	56.37	14.40177125	9.22	22.55	5.269565982	2.37	11.54	11.5692366	5.41	23.07
E02000849	53.71640775	48.07	59.79	16.63833386	10.75	25.67	6.486193793	2.94	13.99	11.4053354	5.33	22.78
E02000850	51.71593213	46.07	57.85	15.33126779	9.85	23.86	5.791460542	2.62	12.6	11.3157646	5.29	22.63
E02000851	58.34674454	52.77	64.22	19.06615627	12.45	28.96	7.758178817	3.55	16.47	12.8042509	6.03	25.18
E02000852	52.09602516	46.45	58.22	15.26530008	9.81	23.76	5.766913024	2.61	12.55	11.4251391	5.34	22.82
E02000853	53.41209913	47.77	59.5	16.10374731	10.38	24.93	6.208561145	2.81	13.44	11.8580362	5.56	23.57
E02000854	51.6499699	46.01	57.79	15.23268596	9.79	23.72	5.733152866	2.59	12.48	10.8216214	5.04	21.76
E02000855	49.56588933	43.94	55.74	14.43521661	9.24	22.6	5.290272565	2.38	11.58	9.9943636	4.63	20.29
E02000856	52.10186697	46.46	58.23	15.36322034	9.88	23.9	5.794737291	2.62	12.61	11.4276438	5.34	22.82
E02000857	55.06889364	49.44	61.1	16.83480094	10.89	25.94	6.692056202	3.04	14.4	11.4008788	5.33	22.78
E02000858	63.79746674	58.43	69.31	23.44956736	15.61	34.64	10.32487747	4.79	21.26	13.0276493	6.15	25.56
E02000859	51.85144697	46.21	57.98	16.02715219	10.33	24.83	6.140235902	2.78	13.3	10.2926698	4.78	20.82
E02000860	58.27555746	52.7	64.15	18.97693607	12.39	28.84	7.7523289	3.54	16.46	12.4896537	5.88	24.65
E02000861	48.19771929	42.6	54.38	13.78428096	8.8	21.67	4.938764158	2.22	10.86	9.2728746	4.28	18.98
E02000863	50.33492964	44.7	56.5	15.03151048	9.65	23.44	5.622931022	2.54	12.26	10.2223405	4.74	20.7
E02000864	67.69638117	62.57	72.87	25.68761413	17.26	37.43	11.29123871	5.27	22.99	14.3861046	6.85	27.81
E02000865	68.5492966	63.48	73.63	26.16045319	17.62	38	11.60103402	5.43	23.53	15.3023112	7.32	29.28
E02000866	63.24215102	57.85	68.8	22.63985147	15.01	33.62	9.528021529	4.4	19.81	14.138952	6.72	27.4
E02000867	65.89454806	60.65	71.23	23.79456265	15.86	35.08	10.02458831	4.64	20.72	16.0306761	7.71	30.44
E02000868	66.39771898	61.18	71.69	24.42755741	16.33	35.87	10.39625134	4.83	21.39	16.1308271	7.76	30.6
E02000869	65.31053389	60.03	70.7	24.10026092	16.08	35.46	10.36121919	4.81	21.33	14.4801903	6.89	27.96
E02000870	66.57763065	61.37	71.85	24.85482155	16.64	36.4	10.78909214	5.02	22.1	15.1927371	7.27	29.11
E02000871	68.78614189	63.74	73.85	25.19228849	16.89	36.82	11.32185351	5.29	23.04	15.6069924	7.48	29.77
E02000872	67.48713239	62.35	72.68	24.85692547	16.64	36.4	10.62138976	4.94	21.79	16.8522475	8.14	31.72
E02000873	70.0519903	65.11	74.98	26.48066458	17.86	38.39	11.9576375	5.6	24.16	19.220769	9.43	35.29
E02000874	68.4217131	63.35	73.52	25.38075979	17.03	37.05	11.33830077	5.29	23.07	16.4389291	7.92	31.08
E02000875	69.30691903	64.3	74.32	25.63845946	17.23	37.37	11.51739444	5.38	23.39	16.2812076	7.84	30.83
E02000876	67.09201435	61.92	72.32	24.26178089	16.2	35.66	10.45974913	4.86	21.5	17.3159827	8.39	32.43
E02000877	68.49420352	63.43	73.59	25.14983002	16.86	36.76	11.2250702	5.24	22.87	16.3253848	7.86	30.9
E02000878	66.45808782	61.25	71.74	24.07213436	16.06	35.42	10.30895843	4.78	21.23	17.6425034	8.57	32.93
E02000879	66.35932779	61.14	71.65	24.38001175	16.29	35.81	10.76415911	5.01	22.05	15.7280436	7.55	29.96
E02000880	66.7330615	61.54	71.99	24.07045144	16.06	35.42	10.51020093	4.88	21.59	16.4080397	7.91	31.03
E02000881	68.19567463	63.1	73.32	25.10011663	16.83	36.7	11.29548772	5.27	23	15.0902584	7.21	28.94
E02000882	69.89039021	64.93	74.84	26.12051331	17.59	37.96	11.97388733	5.61	24.18	14.8241001	7.07	28.52
E02000883	68.26449565	63.18	73.38	25.45537398	17.09	37.14	11.50086748	5.38	23.36	14.7846822	7.05	28.45
E02000884	67.43518865	62.29	72.63	24.23975622	16.19	35.63	10.39929649	4.83	21.39	18.6982355	9.14	34.52
E02000885	67.68183162	62.55	72.85	25.16036454	16.87	36.78	11.27899031	5.26	22.97	14.9946706	7.16	28.79
E02000886	63.64349185	58.27	69.17	22.0469864	14.58	32.86	9.314630694	4.3	19.41	14.9569375	7.14	28.73
E02000887	67.87246204	62.76	73.02	24.75332343	16.57	36.27	10.99970784	5.13	22.47	15.7512495	7.56	30
E02000888	65.03292506	59.73	70.44	22.72757852	15.08	33.73	9.713809337	4.49	20.15	15.2451925	7.29	29.19
E02000889	63.81348514	58.45	69.32	22.31507723	14.78	33.2	9.337418148	4.31	19.45	14.9657242	7.15	28.74
E02000890	58.61215189	53.04	64.47	18.84403025	12.29	28.66	7.59663721	3.47	16.16	12.8423009	6.05	25.25
E02000891	65.72830674	60.47	71.08	22.86317343	15.18	33.9	9.650822598	4.46	20.03	16.8540699	8.14	31.72
E02000893	63.61000393	58.23	69.13	22.33055349	14.79	33.22	9.519611931	4.4	19.79	14.0372869	6.67	27.23
E02000894	62.24134586	56.8	67.87	20.8332839	13.71	31.29	8.628518606	3.96	18.13	14.9149825	7.12	28.66
E02000895	53.93685241	48.29	60.01	17.74780397	11.52	27.19	7.092201024	3.23	15.18	10.7207424	4.99	21.58
E02000896	51.49761528	45.86	57.64	15.74014795	10.13	24.43	5.972226299	2.7	12.96	10.4724265	4.87	21.14
E02000897	56.6641929	51.05	62.62	19.14398727	12.51	29.06	7.860762847	3.6	16.67	11.4968465	5.38	22.94
E02000898	54.13359361	48.49	60.2	17.50468019	11.35	26.86	6.968387588	3.17	14.94	11.0632062	5.16	22.19
E02000899	52.40720886	46.76	58.52	15.93504403	10.27	24.7	6.069476249	2.75	13.16	11.6065711	5.43	23.13
E02000900	55.77404773	50.15	61.77	18.07481151	11.75	27.63	7.279049277	3.32	15.55	12.3842124	5.82	24.47
E02000901	52.70944345	47.06	58.82	15.96900753	10.29	24.75	6.126208132	2.77	13.27	11.5772367	5.42	23.08
E02000902	56.6019792	50.99	62.56	18.15725355	11.81	27.74	7.337656966	3.35	15.66	12.5737584	5.92	24.79
E02000903	61.51311341	56.04	67.19	21.31654525	14.06	31.92	9.093713316	4.19	19	13.4861323	6.38	26.32
E02000904	56.27546568	50.66	62.25	17.49177608	11.35	26.84	6.959473562	3.17	14.92	12.9921783	6.13	25.5
E02000905	57.90152909	52.32	63.8	18.26767427	11.89	27.89	7.419179656	3.38	15.82	13.087596	6.18	25.66
E02000906	59.8698515	54.34	65.66	19.79187837	12.96	29.92	8.226118532	3.77	17.37	13.1144126	6.19	25.7
E02000907	64.12909602	58.78	69.61	22.94815908	15.24	34.01	9.945918707	4.61	20.57	14.2093564	6.75	27.52
E02000908	60.42413586	54.91	66.18	19.88153215	13.03	30.04	8.138233524	3.73	17.2	14.6442242	6.98	28.22
E02000909	57.21315185	51.61	63.15	18.25569292	11.88	27.87	7.374151362	3.36	15.73	12.3082372	5.78	24.34
E02000910	57.93693101	52.35	63.83	18.29329281	11.91	27.92	7.352802586	3.35	15.69	13.4133452	6.35	26.2
E02000911	59.62822431	54.09	65.43	19.52159886	12.77	29.56	8.070001952	3.7	17.07	13.3930514	6.33	26.17
E02000912	58.94592605	53.39	64.79	19.42549132	12.7	29.44	8.039263291	3.68	17.01	13.0436385	6.16	25.58
E02000913	56.53763692	50.92	62.5	17.61141686	11.43	27	6.996202472	3.18	15	13.2976062	6.29	26.01
E02000914	61.6138969	56.15	67.29	20.74858904	13.65	31.18	8.790262538	4.04	18.43	13.694768	6.49	26.67
E02000915	59.30367727	53.75	65.12	19.36949374	12.66	29.36	7.879286375	3.6	16.71	14.3003131	6.8	27.67
E02000916	58.60035122	53.03	64.46	18.57643763	12.1	28.3	7.628766243	3.48	16.23	13.5784535	6.43	26.48
E02000917	58.87276559	53.31	64.72	18.48197959	12.04	28.18	7.489940867	3.42	15.96	14.4278071	6.87	27.87
E02000918	61.07737252	55.59	66.79	20.62597415	13.56	31.02	8.541040434	3.92	17.97	14.1772774	6.74	27.46
E02000919	58.44727661	52.87	64.32	18.40748528	11.99	28.08	7.370122164	3.36	15.72	14.5050361	6.91	28
E02000920	62.22923281	56.79	67.86	21.37309742	14.1	31.99	8.990633023	4.14	18.81	14.6554382	6.99	28.24
E02000921	63.84360669	58.48	69.35	22.65349117	15.02	33.63	9.720411834	4.49	20.16	14.2971031	6.8	27.66
E02000922	60.58542195	55.08	66.33	19.93940084	13.07	30.12	8.277224343	3.79	17.47	14.9016781	7.11	28.64
E02000923	56.74476993	51.13	62.7	18.47422352	12.03	28.17	7.283471694	3.32	15.56	12.2723766	5.77	24.28
E02000924	65.32000312	60.04	70.7	23.86005794	15.91	35.16	10.1224418	4.69	20.89	15.1715229	7.25	29.07
E02000925	64.508691	59.18	69.96	23.88705549	15.93	35.19	10.28084608	4.77	21.18	13.8179114	6.55	26.87
E02000926	60.51809292	55.01	66.26	20.44147167	13.43	30.78	8.316911151	3.81	17.54	14.1875933	6.74	27.48
E02000927	63.39434982	58.01	68.94	23.00543455	15.28	34.08	9.631591809	4.45	20	14.1521977	6.72	27.42
E02000928	54.48818373	48.85	60.54	16.75505233	10.83	25.83	6.487937258	2.94	13.99	11.3114262	5.28	22.62
E02000929	67.13038484	61.96	72.35	25.80813774	17.35	37.57	11.29811731	5.27	23	14.5225283	6.92	28.03
E02000930	61.32046042	55.84	67.01	20.59963895	13.54	30.98	8.134868319	3.73	17.2	16.0428085	7.71	30.46
E02000931	57.01065885	51.41	62.95	17.29152047	11.21	26.57	6.718396622	3.05	14.45	13.6850688	6.48	26.65
E02000932	57.58150209	51.99	63.5	17.9502563	11.67	27.46	7.071505223	3.22	15.14	13.500819	6.39	26.35
E02000933	55.48362346	49.85	61.5	17.43051961	11.3	26.75	6.840268986	3.11	14.69	11.8917784	5.57	23.63
E02000934	61.08574668	55.6	66.79	20.50529172	13.47	30.86	8.153830843	3.74	17.23	14.9381575	7.13	28.7
E02000935	68.14804368	63.05	73.27	26.18421812	17.64	38.03	11.81403015	5.53	23.91	16.6055806	8.01	31.34
E02000936	58.88171254	53.32	64.73	19.53782738	12.78	29.59	7.858627979	3.59	16.67	12.9304651	6.1	25.39
E02000937	55.70920995	50.08	61.71	16.85379021	10.9	25.97	6.583681579	2.99	14.18	12.1840159	5.72	24.13
E02000938	60.90532918	55.41	66.63	21.29486613	14.04	31.89	8.958733343	4.12	18.75	13.0661892	6.17	25.62
E02000939	53.51983368	47.88	59.6	15.86186715	10.22	24.6	6.059612012	2.74	13.14	11.1475147	5.2	22.33
E02000940	62.20242509	56.76	67.83	21.59528989	14.26	32.28	8.90973256	4.1	18.66	13.9561448	6.62	27.1
E02000941	56.18951274	50.57	62.17	17.3071676	11.22	26.59	6.793435042	3.09	14.6	12.4440672	5.85	24.57
E02000942	54.11131063	48.47	60.18	16.29294253	10.51	25.19	6.314250296	2.86	13.65	11.5341256	5.39	23.01
E02000943	57.77906349	52.19	63.68	18.27467635	11.89	27.9	7.110623387	3.24	15.22	13.7428105	6.51	26.75
E02000944	62.6640377	57.24	68.26	22.14472782	14.65	32.98	9.426203958	4.35	19.62	13.4250986	6.35	26.22
E02000945	65.15491855	59.86	70.55	23.71977204	15.8	34.98	10.36303455	4.81	21.33	16.3184169	7.86	30.89
E02000946	60.52648924	55.02	66.27	20.12483951	13.2	30.36	8.153495414	3.74	17.23	14.5800074	6.95	28.12
E02000947	55.22011369	49.59	61.24	16.71797653	10.81	25.78	6.493234586	2.95	14	11.7711813	5.51	23.42
E02000948	58.87647022	53.32	64.72	19.13489959	12.5	29.05	7.438804063	3.39	15.86	14.3468208	6.83	27.74
E02000949	55.24504682	49.61	61.27	16.91620751	10.95	26.05	6.505769733	2.95	14.03	12.5054716	5.88	24.68
E02000950	57.75365117	52.16	63.66	18.81040951	12.27	28.62	7.631086991	3.49	16.23	12.3881868	5.82	24.48
E02000951	58.35050232	52.78	64.22	19.18501289	12.53	29.12	7.608409342	3.47	16.19	13.5894679	6.44	26.5
E02000952	58.40231373	52.83	64.27	19.32251246	12.63	29.3	7.742095856	3.54	16.44	13.3061037	6.29	26.02
E02000953	60.26826224	54.75	66.03	19.92515101	13.06	30.1	8.107474567	3.71	17.14	14.6039311	6.96	28.16
E02000954	56.94764481	51.34	62.89	18.19885352	11.84	27.8	7.165604624	3.26	15.33	13.1154304	6.19	25.7
E02000955	59.52923244	53.99	65.34	20.02658341	13.13	30.23	8.157497726	3.74	17.24	13.5189695	6.4	26.38
E02000956	63.09800246	57.7	68.66	21.95600596	14.52	32.74	9.187632708	4.23	19.18	15.6819999	7.52	29.89
E02000957	58.95409899	53.4	64.79	19.03883693	12.43	28.92	7.611689557	3.48	16.19	14.0352131	6.66	27.23
E02000958	55.60178475	49.97	61.61	17.65076398	11.46	27.05	7.02884042	3.2	15.06	12.4771234	5.87	24.63
E02000959	59.16814816	53.62	65	19.29809412	12.61	29.27	7.922601173	3.62	16.79	13.5223422	6.4	26.38
E02000960	56.51597695	50.9	62.48	17.71661327	11.5	27.14	7.144416368	3.25	15.29	11.3971117	5.33	22.77
E02000961	59.0747792	53.52	64.91	19.40553491	12.69	29.41	8.099602238	3.71	17.13	12.0808433	5.67	23.95
E02000962	59.63509925	54.1	65.44	20.09984782	13.18	30.33	8.38565635	3.85	17.67	11.440678	5.35	22.85
E02000963	66.27077303	61.05	71.57	25.41049711	17.06	37.09	11.32119392	5.29	23.04	13.2192839	6.25	25.88
E02000964	65.68503102	60.43	71.04	24.66705567	16.5	36.17	10.76008815	5.01	22.04	13.5356126	6.41	26.41
E02000965	60.64298839	55.14	66.38	20.13633184	13.21	30.38	8.350675086	3.83	17.61	13.409005	6.34	26.2
E02000966	57.39487017	51.8	63.32	18.09863936	11.77	27.66	7.427592577	3.39	15.84	11.4063957	5.33	22.79
E02000967	58.84192578	53.28	64.69	18.87884614	12.32	28.71	7.576160966	3.46	16.12	14.1259577	6.71	27.38
E02000968	67.03508371	61.86	72.27	25.43181033	17.07	37.11	11.46393702	5.36	23.29	13.6050214	6.44	26.52
E02000969	67.15907174	61.99	72.38	25.43840886	17.08	37.12	11.32857666	5.29	23.05	13.4446359	6.36	26.25
E02000970	59.32271728	53.77	65.14	19.11464436	12.48	29.02	7.851480147	3.59	16.65	13.0340477	6.15	25.57
E02000971	60.38951724	54.88	66.14	19.56123972	12.8	29.62	8.09766557	3.71	17.12	14.1940686	6.75	27.49
E02000972	64.81120505	59.5	70.24	22.95843638	15.25	34.02	9.889023845	4.58	20.47	15.6118971	7.49	29.78
E02000973	60.53642506	55.03	66.28	20.67915353	13.6	31.09	8.56616111	3.93	18.01	12.6199775	5.94	24.87
E02000974	60.25200806	54.73	66.01	19.64536059	12.86	29.73	8.130548446	3.72	17.19	14.6205984	6.97	28.19
E02000975	60.85319928	55.36	66.58	19.8029736	12.97	29.94	8.110590816	3.71	17.15	14.8467303	7.08	28.55
E02000976	60.92158098	55.43	66.64	20.15914273	13.23	30.41	8.314570547	3.81	17.54	14.3336917	6.82	27.72
E02000977	60.24123053	54.72	66	20.40600503	13.4	30.73	8.798611703	4.05	18.45	10.7347955	5	21.61
E02000978	58.37257185	52.8	64.25	18.49639331	12.05	28.2	7.559401059	3.45	16.09	15.307992	7.33	29.29
E02000979	61.18101672	55.7	66.88	21.09018947	13.89	31.62	8.960856303	4.12	18.75	12.7963143	6.03	25.17
E02000980	62.97262113	57.57	68.55	22.97563594	15.26	34.04	9.945115367	4.6	20.57	12.2822987	5.77	24.3
E02000981	61.07435117	55.59	66.78	20.99754734	13.83	31.5	8.731625191	4.01	18.32	13.7218825	6.5	26.71
E02000982	63.89317	58.53	69.4	23.57341397	15.7	34.8	10.2909187	4.77	21.2	12.4063112	5.83	24.51
E02000983	63.40225347	58.02	68.94	22.97582334	15.26	34.04	9.931814832	4.6	20.55	12.8196496	6.04	25.21
E02000984	48.14989934	42.55	54.34	13.57712992	8.66	21.37	4.799066871	2.16	10.57	9.5000136	4.39	19.39
E02000985	47.78823335	42.2	53.98	14.06731695	8.99	22.07	5.043119382	2.27	11.08	8.7952742	4.05	18.1
E02000986	50.68005378	45.05	56.84	15.02476335	9.64	23.43	5.557698844	2.51	12.13	11.0225311	5.14	22.11
E02000987	54.17836544	48.54	60.24	17.56505937	11.4	26.94	6.95375535	3.16	14.91	11.1899036	5.22	22.41
E02000988	56.08541897	50.46	62.07	18.12183361	11.79	27.69	7.306189608	3.33	15.6	12.846583	6.06	25.25
E02000989	47.54995343	41.97	53.74	13.97204287	8.93	21.94	4.992174063	2.25	10.97	8.6559059	3.98	17.84
E02000990	50.83539996	45.2	56.99	15.14766123	9.73	23.6	5.653401916	2.55	12.32	10.586755	4.92	21.35
E02000991	50.89874469	45.26	57.05	15.03260363	9.65	23.44	5.571771659	2.51	12.16	11.3651701	5.31	22.71
E02000992	49.49556119	43.88	55.67	14.65830838	9.39	22.91	5.380907176	2.43	11.77	9.7442586	4.51	19.84
E02000993	63.0675188	57.67	68.63	22.72852623	15.08	33.73	9.845411701	4.56	20.39	14.1594037	6.73	27.43
E02000994	60.4567967	54.95	66.21	20.62447557	13.56	31.02	8.730633312	4.01	18.32	13.5372284	6.41	26.41
E02000995	54.44072191	48.8	60.49	17.76106028	11.53	27.2	7.152382939	3.26	15.3	10.6336176	4.95	21.43
E02000996	62.90311078	57.49	68.48	22.97946335	15.26	34.05	10.04209308	4.65	20.75	13.1425675	6.21	25.75
E02000997	52.16163002	46.52	58.28	16.29157023	10.51	25.19	6.341766875	2.87	13.7	10.1515561	4.71	20.57
E02000998	57.7682494	52.18	63.67	18.63394288	12.15	28.38	7.528806985	3.44	16.03	14.4905219	6.9	27.98
E02000999	65.45576957	60.18	70.83	24.29589038	16.23	35.7	10.72113208	4.99	21.97	14.9010834	7.11	28.64
E02001000	55.33206252	49.7	61.35	17.91568007	11.64	27.41	7.101719946	3.23	15.2	12.6217835	5.94	24.87
E02001001	53.79607553	48.15	59.87	16.43338786	10.61	25.39	6.365107662	2.89	13.75	12.6221656	5.94	24.87
E02001002	54.05065897	48.41	60.12	17.42079478	11.3	26.74	6.942189893	3.16	14.89	11.3233659	5.29	22.64
E02001003	47.39797049	41.82	53.59	13.47335525	8.59	21.22	4.742273791	2.13	10.45	8.7728037	4.04	18.06
E02001004	60.67668242	55.17	66.41	20.54218506	13.5	30.91	8.797854604	4.05	18.45	13.4258202	6.35	26.22
E02001005	58.59181566	53.02	64.45	19.08620645	12.46	28.99	7.866543345	3.6	16.68	14.2890558	6.8	27.65
E02001006	55.7803787	50.15	61.78	17.19707739	11.14	26.44	6.833572196	3.11	14.68	13.280398	6.28	25.98
E02001007	50.87924329	45.24	57.03	15.69527778	10.1	24.37	5.953558905	2.69	12.93	10.2936767	4.78	20.82
E02001008	60.98571989	55.49	66.7	20.65667289	13.58	31.06	8.893839004	4.09	18.63	13.6490047	6.47	26.59
E02001009	55.77360562	50.15	61.77	18.1655892	11.82	27.75	7.329130702	3.34	15.65	11.8644697	5.56	23.58
E02001010	57.52664094	51.93	63.44	18.56368844	12.1	28.29	7.547684627	3.45	16.07	14.0009458	6.65	27.17
E02001011	49.8135708	44.19	55.98	14.41404461	9.23	22.57	5.253421368	2.37	11.51	10.4210155	4.84	21.05
E02001012	55.56183225	49.93	61.57	17.67368343	11.47	27.09	7.114778324	3.24	15.23	12.8651048	6.07	25.28
E02001013	49.55496327	43.93	55.73	14.54034131	9.31	22.74	5.33862049	2.41	11.68	9.8775443	4.57	20.08
E02001014	54.80138823	49.16	60.84	17.85356842	11.6	27.33	7.15027671	3.26	15.3	11.5399542	5.4	23.02
E02001015	56.47149131	50.86	62.44	18.9905989	12.4	28.86	7.718171296	3.53	16.4	12.1651516	5.71	24.1
E02001016	61.73934143	56.28	67.4	22.02603946	14.57	32.83	9.502187668	4.39	19.76	13.5698759	6.43	26.46
E02001017	53.73689876	48.09	59.81	16.95339464	10.97	26.1	6.644777963	3.02	14.3	11.9914546	5.62	23.8
E02001018	50.72484116	45.09	56.88	14.8462247	9.52	23.18	5.530032134	2.49	12.07	11.0481868	5.15	22.16
E02001019	52.26729552	46.62	58.39	15.97235521	10.29	24.75	6.105115373	2.76	13.23	11.0002877	5.13	22.08
E02001020	46.77327021	41.21	52.96	13.76959267	8.79	21.65	4.882145778	2.19	10.74	7.8296611	3.58	16.3
E02001021	48.12983422	42.53	54.32	13.79948599	8.81	21.69	4.904321631	2.2	10.79	9.3844674	4.33	19.18
E02001022	51.57039582	45.93	57.71	16.07934692	10.37	24.9	6.146018181	2.78	13.31	10.5322376	4.9	21.25
E02001023	52.35385293	46.71	58.47	16.58408802	10.72	25.6	6.511074942	2.95	14.04	10.3353403	4.8	20.9
E02001024	50.02036306	44.39	56.19	14.64641655	9.39	22.89	5.384249038	2.43	11.77	10.7062474	4.98	21.56
E02001025	59.47944693	53.94	65.29	20.82457507	13.7	31.28	8.793841083	4.04	18.44	12.8407482	6.05	25.24
E02001026	57.51680091	51.92	63.43	18.3996432	11.98	28.07	7.418610174	3.38	15.82	14.3201237	6.81	27.7
E02001027	54.99255475	49.36	61.02	17.11018178	11.08	26.32	6.676017566	3.03	14.37	13.3145888	6.29	26.04
E02001028	46.2973703	40.75	52.49	13.27032987	8.46	20.93	4.620330618	2.07	10.2	7.989755	3.66	16.6
E02001029	56.18546458	50.57	62.17	17.96594155	11.68	27.48	7.213612246	3.29	15.42	13.3467553	6.31	26.09
E02001030	49.60408764	43.98	55.78	14.57503866	9.34	22.79	5.357800512	2.41	11.72	10.1639568	4.71	20.59
E02001031	54.02934559	48.39	60.1	17.05067401	11.04	26.24	6.712116711	3.05	14.44	11.502461	5.38	22.95
E02001032	51.27976293	45.64	57.42	15.65680017	10.08	24.31	5.906093454	2.67	12.83	11.4325093	5.34	22.83
E02001033	55.84417787	50.22	61.84	17.85969901	11.6	27.34	7.141538737	3.25	15.28	13.1520045	6.21	25.77
E02001034	59.89975891	54.37	65.68	20.78845648	13.68	31.23	8.697288745	4	18.26	13.455577	6.37	26.27
E02001035	48.51015863	42.91	54.69	14.25037981	9.12	22.33	5.147274144	2.32	11.29	9.5610269	4.42	19.5
E02001036	54.78280832	49.15	60.82	17.30172786	11.21	26.58	6.85270551	3.12	14.71	12.4838918	5.87	24.64
E02001037	47.75201895	42.16	53.94	13.63119927	8.7	21.45	4.813950787	2.16	10.6	8.7972948	4.05	18.11
E02001038	54.63890975	49	60.68	17.6409322	11.45	27.04	6.964654785	3.17	14.93	11.5210354	5.39	22.99
E02001039	58.6696565	53.1	64.53	20.01531882	13.12	30.22	8.363631356	3.84	17.63	13.0404328	6.15	25.58
E02001040	49.38345225	43.76	55.56	14.31130447	9.16	22.42	5.178129641	2.33	11.35	10.3387435	4.8	20.9
E02001041	55.37328332	49.74	61.39	17.98793554	11.69	27.51	7.152367446	3.26	15.3	12.0031151	5.63	23.82
E02001042	52.58361453	46.94	58.7	16.0535726	10.35	24.86	6.122451622	2.77	13.27	10.9425314	5.1	21.97
E02001043	53.33727487	47.69	59.43	16.85423472	10.9	25.97	6.573288286	2.98	14.16	11.107355	5.18	22.26
E02001044	52.23589381	46.59	58.36	15.09633158	9.69	23.53	5.641426	2.55	12.3	12.0237175	5.64	23.85
E02001045	60.42921073	54.92	66.18	21.91340627	14.49	32.69	9.30613927	4.29	19.4	12.3878942	5.82	24.48
E02001046	61.08688447	55.6	66.79	21.59501581	14.26	32.28	9.136499552	4.21	19.08	13.6476315	6.47	26.59
E02001047	59.85779647	54.33	65.64	21.06232663	13.87	31.59	8.853493554	4.07	18.55	12.7026061	5.98	25.01
E02001048	55.7609037	50.14	61.76	17.4637996	11.33	26.8	6.889126958	3.13	14.79	12.9653826	6.12	25.45
E02001049	55.00992631	49.38	61.04	18.00871968	11.71	27.54	7.197582045	3.28	15.39	11.9611848	5.61	23.75
E02001050	60.42114797	54.91	66.17	20.45293957	13.44	30.79	8.511988037	3.91	17.91	13.9322288	6.61	27.06
E02001051	55.90702338	50.28	61.9	17.84548603	11.59	27.32	7.127405931	3.25	15.25	12.7835119	6.02	25.15
E02001052	58.30249976	52.73	64.18	18.40624306	11.99	28.07	7.45591387	3.4	15.89	13.8493466	6.57	26.93
E02001053	66.82416048	61.64	72.08	25.31977584	16.99	36.97	11.16516977	5.21	22.76	14.1996503	6.75	27.5
E02001055	60.40281854	54.89	66.16	21.42405939	14.13	32.06	8.996758674	4.14	18.82	13.0145931	6.14	25.54
E02001056	65.1711675	59.88	70.57	24.64460712	16.49	36.14	10.86525447	5.06	22.23	13.1957176	6.23	25.84
E02001057	68.12310987	63.03	73.25	25.45394704	17.09	37.14	10.89926057	5.08	22.29	17.6708783	8.58	32.97
E02001059	65.19465509	59.91	70.59	23.62870066	15.74	34.87	10.22097812	4.74	21.07	15.0172197	7.17	28.83
E02001061	61.67062851	56.21	67.34	21.9089562	14.48	32.68	9.327502594	4.3	19.44	12.9919589	6.13	25.5
E02001062	70.95203174	66.08	75.79	27.43288345	18.58	39.54	12.49055965	5.87	25.08	17.6338724	8.56	32.92
E02001063	72.61001157	67.89	77.26	27.67824824	18.77	39.84	12.55975606	5.91	25.2	24.4407979	12.39	42.57
E02001064	63.43481756	58.05	68.97	22.63304629	15.01	33.61	9.819461474	4.54	20.34	13.5089695	6.39	26.36
E02001065	57.66711961	52.08	63.58	18.66600883	12.17	28.42	7.569498469	3.46	16.11	13.8477918	6.57	26.92
E02001066	67.99229615	62.89	73.13	24.28052831	16.22	35.69	10.65170491	4.95	21.85	22.4865044	11.26	39.94
E02001067	65.49270908	60.22	70.86	23.85357698	15.9	35.15	10.45232456	4.85	21.49	14.4120686	6.86	27.85
E02001068	68.84292095	63.8	73.9	26.05875052	17.54	37.88	11.80306878	5.53	23.89	15.4966805	7.42	29.59
E02001069	67.77906761	62.66	72.94	24.43236353	16.33	35.87	10.70403891	4.98	21.94	19.9621566	9.83	36.37
E02001070	68.12511398	63.03	73.25	24.79202284	16.6	36.32	10.94870295	5.1	22.38	22.8128735	11.45	40.38
E02001071	59.63015313	54.09	65.43	19.10427757	12.48	29.01	7.867486882	3.6	16.68	14.3487264	6.83	27.74
E02001072	60.17581837	54.66	65.94	19.68193664	12.89	29.78	8.015061386	3.67	16.97	14.7549857	7.04	28.4
E02001073	55.62296531	50	61.63	17.04443584	11.03	26.23	6.537062653	2.97	14.09	13.0045202	6.14	25.52
E02001074	61.82920481	56.37	67.49	21.68976726	14.32	32.4	9.211806205	4.25	19.22	14.6009198	6.96	28.15
E02001075	58.91402133	53.35	64.76	18.80525203	12.27	28.61	7.6499579	3.49	16.27	14.5348486	6.92	28.05
E02001076	70.89187873	66.02	75.73	25.19652146	16.9	36.82	11.15690661	5.2	22.75	27.2916269	14.1	46.25
E02001077	54.99562502	49.36	61.03	16.93687716	10.96	26.08	6.52697311	2.96	14.07	12.4442166	5.85	24.57
E02001078	55.70145055	50.07	61.7	17.46909875	11.33	26.81	6.92460637	3.15	14.86	13.166657	6.22	25.79
E02001079	65.1148555	59.82	70.52	23.68118462	15.78	34.93	10.33435069	4.8	21.28	17.2562985	8.36	32.34
E02001080	67.85439242	62.74	73.01	23.91745861	15.95	35.23	10.33652234	4.8	21.28	23.3906069	11.78	41.17
E02001081	54.95578613	49.32	60.99	17.2108042	11.15	26.46	6.708638745	3.05	14.43	11.2601376	5.26	22.53
E02001082	61.69937892	56.24	67.37	21.02550516	13.85	31.54	8.491052841	3.9	17.87	16.9799465	8.21	31.92
E02001083	62.06734911	56.62	67.71	21.13868879	13.93	31.69	8.490075183	3.9	17.87	15.9379799	7.66	30.29
E02001084	61.2038754	55.72	66.9	20.94764535	13.79	31.44	8.713039752	4	18.29	16.3295581	7.86	30.91
E02001085	62.96482577	57.56	68.54	23.09546005	15.35	34.19	10.0115504	4.64	20.69	13.3758205	6.33	26.14
E02001086	59.80486947	54.27	65.59	20.55548347	13.51	30.93	8.440302146	3.87	17.78	12.9798475	6.12	25.48
E02001087	54.32470347	48.68	60.38	16.73677004	10.82	25.81	6.411216071	2.91	13.84	11.497417	5.38	22.94
E02001088	60.37245826	54.86	66.13	21.21642186	13.98	31.79	8.894346466	4.09	18.63	12.8203866	6.04	25.21
E02001089	52.30114816	46.66	58.42	15.50856488	9.97	24.1	5.784231701	2.61	12.59	11.7390203	5.5	23.36
E02001090	53.58202919	47.94	59.66	16.92030648	10.95	26.06	6.55866906	2.98	14.13	11.0479193	5.15	22.16
E02001091	56.16414274	50.54	62.15	18.61029061	12.13	28.35	7.503256869	3.42	15.98	11.8079468	5.53	23.48
E02001092	60.23558368	54.72	66	21.02144097	13.84	31.53	8.831625438	4.06	18.51	13.3394671	6.31	26.08
E02001093	63.16114866	57.76	68.72	23.13734344	15.38	34.25	9.940210151	4.6	20.56	13.4120911	6.34	26.2
E02001094	67.31993858	62.17	72.52	25.73343905	17.3	37.48	11.45596161	5.35	23.28	13.9605356	6.63	27.11
E02001095	61.45194472	55.98	67.13	22.12898701	14.64	32.96	9.433043136	4.35	19.63	12.9368256	6.1	25.41
E02001096	58.71402707	53.15	64.57	20.40967872	13.4	30.73	8.517540098	3.91	17.92	12.4952861	5.88	24.66
E02001097	61.17918451	55.7	66.88	21.80500093	14.41	32.55	9.24111034	4.26	19.28	13.1767965	6.22	25.81
E02001098	50.05683083	44.43	56.22	15.74100642	10.13	24.43	5.961396019	2.7	12.94	9.5171301	4.4	19.42
E02001099	53.4086415	47.76	59.5	17.02997831	11.02	26.21	6.664455188	3.03	14.34	11.1760074	5.22	22.38
E02001100	50.58977548	44.96	56.75	15.54451252	10	24.15	5.860108508	2.65	12.74	9.9975208	4.63	20.29
E02001101	49.09188081	43.48	55.27	14.70226277	9.42	22.97	5.416464847	2.44	11.84	9.5748919	4.43	19.53
E02001102	50.83543392	45.2	56.99	14.93479664	9.58	23.3	5.529712309	2.49	12.07	11.6098461	5.43	23.14
E02001103	49.02731149	43.41	55.21	14.73251863	9.44	23.02	5.442959261	2.45	11.89	8.7841679	4.04	18.08
E02001104	54.56245771	48.92	60.61	17.19794744	11.14	26.44	6.838723632	3.11	14.69	12.2643575	5.76	24.27
E02001105	52.04359993	46.4	58.17	16.54232812	10.69	25.54	6.430900135	2.92	13.88	10.249507	4.76	20.74
E02001106	52.51086641	46.87	58.62	16.57462736	10.71	25.58	6.398401169	2.9	13.82	11.0990053	5.18	22.25
E02001107	53.17071493	47.53	59.27	16.26043435	10.49	25.15	6.298952254	2.85	13.62	12.1365776	5.7	24.05
E02001108	60.41522175	54.9	66.17	21.05628764	13.87	31.58	8.880632191	4.09	18.6	14.0387082	6.67	27.24
E02001109	56.99556448	51.39	62.94	19.12580463	12.49	29.04	7.84010054	3.59	16.63	12.6694199	5.97	24.95
E02001110	48.08127172	42.49	54.27	13.86982612	8.86	21.79	4.931006431	2.22	10.84	8.8505186	4.07	18.2
E02001111	66.06315154	60.83	71.38	24.57101784	16.43	36.05	10.92271554	5.09	22.33	14.1537279	6.73	27.43
E02001112	47.89294231	42.3	54.08	13.57219931	8.66	21.37	4.791530752	2.15	10.56	10.0350665	4.65	20.36
E02001113	60.52699839	55.02	66.27	19.33136091	12.64	29.31	8.271692484	3.79	17.46	15.1355523	7.24	29.02
E02001114	55.04357027	49.41	61.07	17.53372234	11.37	26.9	6.99142343	3.18	14.99	12.2245195	5.74	24.2
E02001115	53.00610245	47.36	59.11	16.81072404	10.87	25.91	6.552778527	2.97	14.12	11.5193418	5.39	22.98
E02001116	55.20239813	49.57	61.23	16.46210072	10.63	25.43	6.404847402	2.9	13.83	14.0202483	6.66	27.21
E02001117	49.66142147	44.04	55.83	14.8361848	9.52	23.16	5.487008627	2.47	11.98	9.2953344	4.29	19.02
E02001118	49.5280572	43.91	55.7	14.8383037	9.52	23.16	5.476295732	2.47	11.96	9.9019063	4.59	20.12
E02001119	58.51353629	52.94	64.38	18.10048143	11.77	27.66	7.520280037	3.43	16.02	14.6433124	6.98	28.22
E02001121	59.51900875	53.98	65.33	18.85184091	12.3	28.67	7.837939093	3.58	16.63	15.2809741	7.31	29.25
E02001123	59.89964229	54.37	65.68	20.81638562	13.7	31.27	8.818176736	4.06	18.49	12.9647065	6.12	25.45
E02001124	59.203331	53.65	65.03	20.32224699	13.34	30.62	8.517314773	3.91	17.92	13.1019193	6.19	25.68
E02001125	53.04421953	47.4	59.14	16.29976742	10.52	25.2	6.265816231	2.84	13.55	12.4003777	5.83	24.5
E02001126	61.73327702	56.27	67.4	21.60807272	14.27	32.29	9.223050682	4.25	19.24	14.2881437	6.8	27.65
E02001127	61.83541009	56.38	67.49	22.26267841	14.74	33.13	9.673066796	4.47	20.07	13.2306811	6.25	25.9
E02001128	53.47732819	47.83	59.56	16.92256282	10.95	26.06	6.582039778	2.99	14.18	12.2735152	5.77	24.28
E02001129	57.98004343	52.4	63.87	19.6458358	12.86	29.73	8.061850571	3.69	17.06	13.3025158	6.29	26.02
E02001130	51.65026765	46.01	57.79	16.24021325	10.48	25.12	6.284337166	2.85	13.59	10.5334838	4.9	21.25
E02001131	51.04521105	45.41	57.19	15.76156521	10.15	24.46	5.987648901	2.71	13	10.7291144	4.99	21.6
E02001132	52.68897558	47.04	58.8	16.36004825	10.56	25.29	6.290416824	2.85	13.6	11.1546155	5.21	22.35
E02001133	50.42376255	44.79	56.58	14.96638447	9.6	23.35	5.558734845	2.51	12.13	10.4469847	4.85	21.1
E02001134	48.8538016	43.24	55.04	14.30577319	9.15	22.41	5.161599188	2.32	11.32	9.8172535	4.54	19.97
E02001135	62.384949	56.95	68	22.03336473	14.57	32.84	9.583527999	4.43	19.91	13.490545	6.38	26.33
E02001136	52.43395063	46.79	58.55	16.24282707	10.48	25.12	6.259667735	2.84	13.54	11.3021824	5.28	22.6
E02001137	48.99979007	43.39	55.18	14.15325603	9.05	22.2	5.09996852	2.3	11.19	10.2672712	4.77	20.78
E02001138	49.12380351	43.51	55.3	14.66277949	9.4	22.92	5.384129506	2.43	11.77	9.385829	4.33	19.19
E02001139	57.64009205	52.05	63.55	17.96676334	11.68	27.48	7.342695098	3.35	15.67	14.462856	6.89	27.93
E02001140	57.53649513	51.94	63.45	19.08344922	12.46	28.98	7.845687021	3.59	16.64	13.1005115	6.19	25.68
E02001141	61.33673224	55.86	67.03	20.94852108	13.79	31.44	8.901245959	4.1	18.64	14.5536446	6.93	28.08
E02001142	48.10694046	42.51	54.29	14.03803639	8.97	22.03	5.027836752	2.26	11.04	8.8733908	4.08	18.25
E02001143	59.22656648	53.68	65.05	19.69344559	12.89	29.79	8.253655486	3.78	17.42	13.9787143	6.64	27.14
E02001144	54.35224119	48.71	60.41	17.40812135	11.29	26.72	6.887281311	3.13	14.78	12.0913729	5.67	23.97
E02001145	51.62474754	45.98	57.76	15.82654707	10.19	24.55	6.028833298	2.73	13.08	10.7443532	5	21.62
E02001146	57.06580608	51.46	63.01	17.89817976	11.63	27.39	7.252890784	3.31	15.5	14.0100397	6.65	27.19
E02001147	60.7184169	55.22	66.45	21.37207143	14.1	31.99	9.159773543	4.22	19.12	12.9972913	6.13	25.51
E02001148	53.26456495	47.62	59.36	16.762248	10.84	25.84	6.51078782	2.95	14.04	11.5063583	5.38	22.96
E02001149	58.57446842	53.01	64.44	20.22908638	13.28	30.5	8.374401957	3.84	17.65	12.9088032	6.09	25.36
E02001150	57.35299842	51.75	63.28	19.42618098	12.7	29.44	8.043683533	3.68	17.02	12.3279191	5.79	24.37
E02001151	52.13750215	46.49	58.26	15.92774679	10.26	24.69	6.065264521	2.74	13.15	11.6089288	5.43	23.14
E02001152	56.31176829	50.69	62.29	18.68782163	12.18	28.45	7.58452887	3.46	16.14	12.438774	5.85	24.56
E02001153	61.44298237	55.97	67.13	22.25691172	14.74	33.13	9.512324712	4.39	19.78	12.8948331	6.08	25.33
E02001154	54.27299879	48.63	60.33	17.15276452	11.11	26.38	6.721042501	3.05	14.45	12.6990802	5.98	25
E02001155	54.59659978	48.96	60.64	17.77996941	11.55	27.23	7.012515206	3.19	15.03	11.7153835	5.49	23.32
E02001156	50.04553714	44.42	56.21	15.0254243	9.64	23.43	5.598305636	2.53	12.21	10.1646503	4.72	20.59
E02001157	63.44784877	58.06	68.99	23.33900163	15.52	34.5	10.21497014	4.74	21.06	13.8532423	6.57	26.93
E02001158	58.12361143	52.54	64.01	20.10155407	13.18	30.33	8.353304408	3.83	17.61	12.6597648	5.96	24.94
E02001159	58.32122327	52.75	64.2	19.45223527	12.72	29.47	7.971382489	3.65	16.88	13.494762	6.39	26.34
E02001160	60.65997308	55.16	66.4	21.46483181	14.16	32.11	9.217895943	4.25	19.23	12.8392579	6.05	25.24
E02001161	53.60866144	47.96	59.69	17.05715709	11.04	26.25	6.664348148	3.03	14.34	11.5513908	5.4	23.04
E02001162	55.00364789	49.37	61.03	18.00346652	11.7	27.53	7.189369905	3.28	15.37	11.7589175	5.51	23.4
E02001163	51.65194345	46.01	57.79	16.02015542	10.33	24.82	6.10610799	2.76	13.23	10.6841638	4.97	21.52
E02001164	60.29198056	54.78	66.05	20.37671535	13.38	30.69	8.419308968	3.86	17.74	15.1710544	7.25	29.07
E02001165	55.06096088	49.43	61.09	17.87549729	11.61	27.36	7.152740861	3.26	15.3	12.0878919	5.67	23.96
E02001166	55.64990577	50.02	61.65	17.6268846	11.44	27.02	7.032550433	3.2	15.07	12.246496	5.75	24.23
E02001167	58.20783643	52.63	64.09	19.61797028	12.84	29.69	8.078051847	3.7	17.09	13.3888776	6.33	26.16
E02001168	55.76138875	50.14	61.76	18.40021569	11.98	28.07	7.4025628	3.38	15.79	11.7704633	5.51	23.42
E02001169	48.65195155	43.05	54.84	13.87579416	8.86	21.8	4.968272002	2.23	10.92	9.7815873	4.53	19.9
E02001170	48.61548498	43.01	54.8	13.88574373	8.87	21.81	4.96292519	2.23	10.91	9.4217028	4.35	19.25
E02001171	49.76682043	44.14	55.94	14.58262966	9.34	22.8	5.334598742	2.4	11.67	10.8229356	5.04	21.76
E02001172	66.0620246	60.83	71.38	24.03577714	16.04	35.38	10.56462703	4.91	21.69	15.5150099	7.43	29.62
E02001173	67.02295731	61.85	72.26	25.67310443	17.25	37.41	11.45730835	5.35	23.28	16.4691446	7.94	31.12
E02001174	53.12778321	47.48	59.22	16.31666486	10.53	25.23	6.219888927	2.82	13.46	12.8064908	6.04	25.19
E02001175	57.98158638	52.4	63.88	19.65712993	12.87	29.74	8.122197806	3.72	17.17	12.6866746	5.97	24.98
E02001176	55.28113813	49.65	61.3	17.92838607	11.65	27.43	7.129755989	3.25	15.26	11.4076845	5.33	22.79
E02001177	58.82859401	53.27	64.68	19.91249292	13.05	30.08	8.183653986	3.75	17.29	13.8395581	6.56	26.91
E02001178	69.25998138	64.25	74.27	25.67820085	17.26	37.41	11.04238136	5.15	22.55	20.6442453	10.22	37.35
E02001179	58.72170503	53.16	64.58	19.65088701	12.86	29.74	7.933511537	3.63	16.81	14.7680147	7.04	28.42
E02001180	73.16198536	68.5	77.74	29.64320503	20.28	42.16	13.67149481	6.47	27.08	17.7904341	8.65	33.16
E02001181	61.6704884	56.21	67.34	22.04019786	14.58	32.85	9.396369446	4.34	19.56	13.7751103	6.53	26.8
E02001182	60.8459752	55.35	66.57	21.43683431	14.14	32.07	9.050428779	4.17	18.92	13.3379195	6.31	26.08
E02001183	57.46920309	51.87	63.39	18.74482495	12.22	28.53	7.52765681	3.44	16.03	13.835265	6.56	26.9
E02001184	66.29082925	61.07	71.59	23.83931471	15.89	35.13	10.03403959	4.65	20.73	18.2660773	8.9	33.87
E02001185	54.91509026	49.28	60.95	17.9476271	11.66	27.46	7.236938365	3.3	15.47	11.7409501	5.5	23.37
E02001186	55.94953939	50.33	61.94	18.14605004	11.8	27.72	7.317915723	3.34	15.62	12.5463004	5.9	24.75
E02001187	51.95842495	46.31	58.09	15.96982226	10.29	24.75	6.081499131	2.75	13.18	11.3582649	5.31	22.7
E02001188	57.8920157	52.31	63.79	19.20119682	12.55	29.14	7.816042901	3.57	16.59	13.8351435	6.56	26.9
E02001189	51.66374543	46.02	57.8	15.66626787	10.08	24.32	5.924110414	2.68	12.87	11.3838164	5.32	22.75
E02001190	65.479532	60.21	70.85	24.93175912	16.7	36.49	11.05605225	5.15	22.57	14.3626991	6.83	27.77
E02001191	50.92800474	45.29	57.08	15.74359145	10.14	24.43	5.986872115	2.71	12.99	9.8470914	4.56	20.02
E02001192	51.71023483	46.07	57.84	15.3798247	9.89	23.92	5.776144783	2.61	12.57	10.9972863	5.13	22.07
E02001193	55.57137083	49.94	61.58	17.90083453	11.63	27.39	7.070934954	3.22	15.14	12.876284	6.07	25.3
E02001194	49.43428914	43.81	55.61	14.17015423	9.06	22.22	5.125333829	2.31	11.24	9.6185507	4.45	19.61
E02001195	50.56226286	44.93	56.72	15.03924613	9.65	23.45	5.54952798	2.5	12.11	11.2045263	5.23	22.43
E02001196	50.29292032	44.66	56.46	15.53799811	9.99	24.15	5.867894295	2.65	12.75	9.2831028	4.28	19
E02001197	51.42705563	45.79	57.57	15.57247882	10.02	24.19	5.906612327	2.67	12.83	10.1995517	4.73	20.66
E02001198	54.44498921	48.81	60.5	18.20884261	11.85	27.81	7.363815255	3.36	15.71	10.6598975	4.96	21.47
E02001199	50.01354827	44.39	56.18	14.35850304	9.19	22.49	5.220731432	2.35	11.44	10.4061495	4.83	21.02
E02001200	62.73984481	57.32	68.33	22.66895915	15.03	33.65	9.645835838	4.46	20.02	13.85658	6.57	26.94
E02001201	51.17751485	45.54	57.32	15.08431026	9.68	23.51	5.611566269	2.53	12.24	11.5978222	5.43	23.12
E02001202	57.19573316	51.59	63.13	18.48865304	12.04	28.19	7.367486205	3.36	15.72	13.6925376	6.49	26.67
E02001203	46.50673593	40.95	52.7	13.14414555	8.37	20.75	4.554036134	2.04	10.06	7.8438084	3.59	16.32
E02001204	53.08152553	47.44	59.18	16.08759725	10.37	24.91	6.16449212	2.79	13.35	11.8808318	5.57	23.61
E02001205	55.11703924	49.48	61.14	17.47939139	11.34	26.82	6.883055344	3.13	14.77	12.8567601	6.06	25.27
E02001206	50.19025012	44.56	56.35	15.36734768	9.88	23.91	5.765556478	2.6	12.55	9.2904512	4.29	19.01
E02001207	49.08358204	43.47	55.26	14.30667801	9.16	22.41	5.203329211	2.34	11.4	9.9162083	4.59	20.15
E02001208	52.99184605	47.35	59.09	16.37065385	10.57	25.3	6.282071712	2.85	13.58	11.6597379	5.46	23.23
E02001209	54.10991288	48.47	60.17	16.76093327	10.84	25.84	6.515901867	2.96	14.05	12.3914618	5.83	24.48
E02001210	56.34410825	50.73	62.32	19.12809054	12.49	29.04	7.858737423	3.59	16.67	11.3975167	5.33	22.77
E02001211	48.93914382	43.33	55.12	14.17399211	9.07	22.23	5.127059643	2.31	11.25	9.4968231	4.39	19.39
E02001212	62.49776789	57.07	68.11	22.37697398	14.82	33.28	9.672311773	4.47	20.07	13.6877314	6.49	26.66
E02001213	51.13947347	45.5	57.29	15.14202794	9.72	23.59	5.644638068	2.55	12.3	10.810957	5.03	21.74
E02001214	50.70573357	45.07	56.86	15.59869583	10.04	24.23	5.927820956	2.68	12.87	9.521178	4.4	19.43
E02001215	48.82070844	43.21	55	14.84937681	9.52	23.18	5.481848866	2.47	11.97	8.5146892	3.91	17.58
E02001216	48.52187345	42.92	54.71	13.89424967	8.88	21.83	4.984905269	2.24	10.96	9.3687769	4.33	19.15
E02001217	52.7943162	47.15	58.9	16.42957311	10.61	25.38	6.274649761	2.84	13.57	11.6957357	5.48	23.29
E02001218	48.86680616	43.26	55.05	14.34049943	9.18	22.46	5.226276743	2.35	11.45	9.0361518	4.16	18.55
E02001219	47.17810308	41.6	53.37	13.44810618	8.57	21.19	4.707617698	2.11	10.38	9.0727772	4.18	18.61
E02001220	49.99884117	44.37	56.17	14.85525844	9.53	23.19	5.516333797	2.49	12.04	9.7601319	4.52	19.87
E02001221	47.65872586	42.07	53.85	13.68346657	8.73	21.53	4.853795221	2.18	10.69	9.1994777	4.24	18.85
E02001222	48.47720098	42.87	54.66	14.04554324	8.98	22.04	5.034092038	2.26	11.06	9.9173974	4.59	20.15
E02001223	47.21429698	41.64	53.4	13.53335449	8.63	21.31	4.754363276	2.14	10.48	8.3795756	3.85	17.33
E02001224	45.86038402	40.32	52.05	13.22222987	8.42	20.86	4.561801291	2.05	10.08	7.6335007	3.49	15.93
E02001225	48.77520004	43.17	54.96	14.18239191	9.07	22.24	5.129691828	2.31	11.25	9.3781022	4.33	19.17
E02001226	51.02925574	45.39	57.18	15.1351229	9.72	23.58	5.658840878	2.55	12.33	11.0836844	5.17	22.22
E02001227	46.82033119	41.26	53.01	13.31685891	8.49	21	4.639570395	2.08	10.24	8.2761221	3.8	17.14
E02001228	46.89081463	41.32	53.08	13.47567904	8.59	21.23	4.727823302	2.12	10.42	8.0776025	3.7	16.76
E02001229	51.82405048	46.18	57.96	15.58867109	10.03	24.22	5.889892569	2.66	12.8	10.9413974	5.1	21.97
E02001230	50.02936587	44.4	56.2	15.04733874	9.66	23.46	5.630319478	2.54	12.27	10.2238492	4.74	20.7
E02001231	54.8178198	49.18	60.86	17.6313755	11.44	27.03	7.100188782	3.23	15.2	11.6831339	5.47	23.27
E02001232	56.24343356	50.62	62.22	18.5058381	12.06	28.21	7.52242755	3.43	16.02	12.0925337	5.67	23.97
E02001233	54.86349797	49.23	60.9	17.99830149	11.7	27.52	7.242223875	3.3	15.48	11.5663394	5.41	23.06
E02001234	58.50142779	52.93	64.37	20.01022327	13.12	30.21	8.318829953	3.81	17.55	12.7083494	5.99	25.02
E02001235	53.79449018	48.15	59.87	16.40094578	10.59	25.34	6.299197813	2.85	13.62	12.7786317	6.02	25.14
E02001236	59.64827972	54.11	65.45	21.01059796	13.84	31.52	8.870968638	4.08	18.59	12.9829522	6.13	25.48
E02001237	57.12897659	51.53	63.07	19.03371639	12.43	28.92	7.793048505	3.56	16.54	12.6249722	5.94	24.88
E02001238	52.39421209	46.75	58.51	16.60421086	10.73	25.62	6.435629136	2.92	13.89	10.9339299	5.1	21.96
E02001239	54.31185435	48.67	60.37	17.3286645	11.23	26.62	6.826318227	3.1	14.66	12.2053692	5.73	24.16
E02001240	51.049293	45.41	57.2	15.22369087	9.78	23.71	5.653294152	2.55	12.32	11.7772806	5.52	23.43
E02001241	62.5350068	57.11	68.14	21.74884028	14.37	32.47	9.329700331	4.3	19.44	14.7174433	7.02	28.34
E02001242	50.13220806	44.5	56.3	14.44676451	9.25	22.61	5.263217938	2.37	11.53	11.1752937	5.22	22.38
E02001243	51.47592867	45.83	57.62	15.69972282	10.11	24.37	5.952116438	2.69	12.92	10.7413347	5	21.62
E02001244	49.1289251	43.51	55.31	14.3284862	9.17	22.44	5.195047356	2.34	11.39	10.2824251	4.77	20.8
E02001245	56.46020495	50.85	62.43	18.54385265	12.08	28.26	7.504349533	3.42	15.99	12.7446794	6	25.08
E02001246	56.64173594	51.03	62.6	19.25919213	12.59	29.22	7.963609738	3.64	16.87	11.4764568	5.37	22.91
E02001247	55.60885751	49.98	61.62	18.38003952	11.97	28.04	7.410914925	3.38	15.8	12.0539102	5.66	23.9
E02001248	58.63854081	53.07	64.5	19.85591586	13.01	30.01	8.207728972	3.76	17.33	13.3241321	6.3	26.05
E02001249	53.87682766	48.23	59.95	17.06120238	11.05	26.25	6.658590959	3.02	14.33	12.3497714	5.8	24.41
E02001250	49.59755641	43.98	55.77	14.61183866	9.36	22.85	5.35882394	2.42	11.72	10.3982082	4.83	21.01
E02001251	50.65334459	45.02	56.81	15.65560983	10.08	24.31	5.906844554	2.67	12.83	9.8132343	4.54	19.96
E02001252	49.26180546	43.64	55.44	14.46752404	9.26	22.64	5.248706281	2.36	11.5	10.6168975	4.94	21.4
E02001253	52.07737417	46.43	58.2	16.37239402	10.57	25.3	6.295867703	2.85	13.61	11.1698687	5.21	22.37
E02001254	54.37838983	48.74	60.43	17.83367633	11.58	27.3	7.141646804	3.25	15.28	11.6506492	5.45	23.21
E02001255	62.72796032	57.31	68.32	23.05237711	15.31	34.14	10.09435375	4.68	20.84	12.9841806	6.13	25.48
E02001256	57.37865299	51.78	63.3	18.79833104	12.26	28.6	7.681263445	3.51	16.33	13.4354715	6.36	26.24
E02001257	55.92354996	50.3	61.92	19.26358144	12.59	29.22	7.934950558	3.63	16.81	10.7934878	5.03	21.71
E02001258	49.51274486	43.89	55.69	14.73023592	9.44	23.01	5.40446837	2.44	11.82	9.9166654	4.59	20.15
E02001259	62.73530221	57.32	68.33	22.02511377	14.57	32.83	9.430008345	4.35	19.63	14.153658	6.73	27.43
E02001260	50.17073871	44.54	56.34	14.91829153	9.57	23.28	5.554587076	2.51	12.12	10.3745364	4.82	20.97
E02001261	56.93149161	51.32	62.88	18.32512206	11.93	27.97	7.365939206	3.36	15.72	13.5238623	6.4	26.39
E02001262	55.5113235	49.88	61.52	17.75383346	11.53	27.19	7.113051731	3.24	15.22	12.5520513	5.91	24.75
E02001263	48.59948165	42.99	54.78	14.14884992	9.05	22.19	5.103218775	2.3	11.2	9.6397577	4.46	19.65
E02001264	53.26659785	47.62	59.36	16.40373335	10.59	25.35	6.370387451	2.89	13.76	11.8621633	5.56	23.58
E02001265	51.9238374	46.28	58.05	16.1550042	10.42	25	6.224943643	2.82	13.47	10.8295777	5.04	21.77
E02001266	56.32435521	50.71	62.3	18.93481	12.36	28.78	7.735610611	3.54	16.43	11.6672536	5.46	23.24
E02001267	53.45716503	47.81	59.54	17.07223749	11.05	26.27	6.67427811	3.03	14.36	11.0597116	5.16	22.18
E02001268	48.68491675	43.08	54.87	14.34278713	9.18	22.46	5.211853735	2.35	11.42	9.1948725	4.24	18.84
E02001269	55.27849192	49.65	61.3	17.79118743	11.55	27.24	7.072275111	3.22	15.14	11.7909905	5.52	23.45
E02001270	51.75273194	46.11	57.89	15.02435105	9.64	23.43	5.604350116	2.53	12.22	10.8604616	5.06	21.83
E02001271	53.64014948	48	59.72	17.25265356	11.18	26.51	6.805108086	3.09	14.62	10.6817181	4.97	21.51
E02001272	49.94487201	44.32	56.11	14.3472173	9.18	22.47	5.246233575	2.36	11.49	9.7657358	4.52	19.88
E02001273	53.54067889	47.9	59.62	16.02961524	10.33	24.83	6.189428974	2.8	13.4	11.0954428	5.18	22.24
E02001274	47.55414812	41.97	53.74	13.79244445	8.81	21.68	4.909434807	2.21	10.8	8.6207424	3.96	17.78
E02001275	59.70970538	54.17	65.51	21.1673654	13.95	31.72	9.009863521	4.15	18.85	12.5270412	5.89	24.71
E02001276	55.19413593	49.56	61.22	18.05307362	11.74	27.6	7.267502625	3.31	15.53	11.2653256	5.26	22.54
E02001277	59.97432545	54.45	65.75	20.80998468	13.69	31.26	8.751716471	4.02	18.36	12.8106528	6.04	25.19
E02001278	49.75711525	44.13	55.93	14.24188411	9.11	22.32	5.192452502	2.34	11.38	10.1536294	4.71	20.57
E02001279	48.06282414	42.47	54.25	13.31234063	8.48	20.99	4.694993812	2.11	10.36	9.2729977	4.28	18.98
E02001280	55.90284511	50.28	61.9	18.89522905	12.33	28.73	7.741964904	3.54	16.44	11.0947694	5.18	22.24
E02001281	47.87505425	42.28	54.06	13.75050753	8.78	21.62	4.901639006	2.2	10.78	8.983772	4.14	18.45
E02001282	53.30654954	47.66	59.4	15.77796551	10.16	24.48	6.025512107	2.73	13.07	11.6443601	5.45	23.2
E02001283	51.7780652	46.14	57.91	15.72786341	10.13	24.41	5.983770907	2.71	12.99	9.9646698	4.62	20.23
E02001284	49.41651293	43.8	55.59	13.84480902	8.84	21.76	4.998728348	2.25	10.98	9.3627102	4.32	19.14
E02001285	49.77201353	44.15	55.94	14.85341573	9.53	23.19	5.512803308	2.49	12.04	8.5654799	3.94	17.68
E02001286	48.33902491	42.74	54.52	14.0305498	8.97	22.02	5.058886298	2.28	11.11	8.5934201	3.95	17.73
E02001287	49.79135001	44.17	55.96	14.58176828	9.34	22.8	5.368262128	2.42	11.74	10.2025354	4.73	20.66
E02001288	50.01853245	44.39	56.19	15.15404436	9.73	23.61	5.682126098	2.57	12.38	9.4426482	4.36	19.29
E02001289	48.83243435	43.22	55.01	14.39218786	9.21	22.53	5.251551536	2.37	11.5	9.4510143	4.37	19.3
E02001290	51.61779986	45.98	57.75	15.98632037	10.3	24.77	6.179272943	2.8	13.38	10.08844	4.68	20.46
E02001291	55.78733269	50.16	61.79	18.48746115	12.04	28.18	7.597451659	3.47	16.16	11.5548737	5.4	23.04
E02001292	50.04661528	44.42	56.21	14.82243177	9.51	23.14	5.4509576	2.46	11.91	10.1023458	4.68	20.48
E02001293	51.14383482	45.5	57.29	15.61199714	10.05	24.25	5.950755296	2.69	12.92	10.4443266	4.85	21.09
E02001294	53.10084892	47.46	59.2	16.21970244	10.46	25.09	6.230572282	2.82	13.48	12.375961	5.82	24.46
E02001295	60.8336706	55.34	66.56	21.76358667	14.38	32.49	9.30578117	4.29	19.4	12.5390928	5.9	24.73
E02001296	66.2437028	61.02	71.55	25.10245445	16.83	36.71	11.17774319	5.21	22.79	14.2253244	6.76	27.54
E02001297	55.14816072	49.52	61.17	17.99109321	11.69	27.52	7.226468711	3.29	15.45	11.7656829	5.51	23.41
E02001298	60.65836076	55.15	66.39	21.26027489	14.01	31.84	9.035905958	4.16	18.89	13.5102935	6.39	26.36
E02001299	52.62421443	46.98	58.73	16.11115477	10.39	24.94	6.189025371	2.8	13.4	11.6554075	5.46	23.22
E02001300	54.22060763	48.58	60.28	17.40679227	11.29	26.72	6.875924661	3.13	14.76	11.9266251	5.59	23.69
E02001301	58.09559824	52.51	63.98	19.37589363	12.67	29.37	7.925852544	3.63	16.8	13.2158691	6.24	25.87
E02001302	55.09383819	49.46	61.12	18.29960003	11.91	27.93	7.46178022	3.4	15.9	11.1601671	5.21	22.36
E02001303	60.76077333	55.26	66.49	21.45376307	14.15	32.09	9.155361179	4.22	19.12	12.9997366	6.13	25.51
E02001304	49.88053271	44.25	56.05	14.78490673	9.48	23.09	5.477198813	2.47	11.96	9.8210159	4.55	19.98
E02001305	49.28435494	43.67	55.46	14.3875821	9.21	22.53	5.243975077	2.36	11.49	10.3440128	4.8	20.91
E02001306	50.04720767	44.42	56.21	15.07992959	9.68	23.5	5.646620639	2.55	12.31	10.4226156	4.84	21.05
E02001307	48.34040401	42.74	54.53	13.37727487	8.53	21.09	4.722385512	2.12	10.41	10.3336992	4.8	20.9
E02001308	51.66344942	46.02	57.8	16.00070763	10.31	24.79	6.105147409	2.76	13.23	10.6226485	4.94	21.41
E02001309	52.39740231	46.75	58.51	15.96394574	10.29	24.74	6.068486883	2.75	13.16	11.5704468	5.41	23.07
E02001310	57.1711665	51.57	63.11	18.70566975	12.2	28.48	7.630145594	3.48	16.23	13.2801379	6.28	25.98
E02001311	53.79976987	48.16	59.87	17.10888105	11.08	26.32	6.72020866	3.05	14.45	11.6319823	5.44	23.18
E02001312	55.36320878	49.73	61.38	17.41330737	11.29	26.73	6.898683348	3.14	14.8	13.4240165	6.35	26.22
E02001313	57.82719497	52.24	63.73	19.7166981	12.91	29.82	8.204927806	3.76	17.33	12.0589019	5.66	23.91
E02001314	51.95263817	46.31	58.08	15.62811495	10.06	24.27	5.982428131	2.71	12.98	11.3261595	5.29	22.65
E02001315	50.63629046	45	56.79	15.25953601	9.8	23.76	5.724084128	2.59	12.46	10.1912467	4.73	20.64
E02001316	55.76578182	50.14	61.77	17.50539033	11.35	26.86	6.888911826	3.13	14.79	13.6563611	6.47	26.61
E02001317	54.85237971	49.22	60.89	17.87865492	11.62	27.36	7.214718164	3.29	15.42	11.3171727	5.29	22.63
E02001318	53.45860229	47.81	59.54	17.26132443	11.18	26.52	6.873837468	3.13	14.76	10.6734686	4.97	21.5
E02001319	56.35159377	50.73	62.33	18.49747939	12.05	28.2	7.488312131	3.42	15.95	12.6638898	5.96	24.94
E02001320	53.99272011	48.35	60.06	17.34363199	11.24	26.64	6.860506636	3.12	14.73	11.3640886	5.31	22.71
E02001321	51.17246312	45.53	57.32	15.29221816	9.83	23.8	5.76136633	2.6	12.54	10.9398086	5.1	21.97
E02001322	50.08710256	44.46	56.25	15.20884354	9.77	23.69	5.661192079	2.56	12.34	10.3177062	4.79	20.87
E02001323	53.07322716	47.43	59.17	16.74914884	10.83	25.82	6.571032078	2.98	14.16	10.670307	4.96	21.49
E02001324	54.95375678	49.32	60.99	17.68546871	11.48	27.1	7.063247362	3.22	15.13	11.8392998	5.55	23.54
E02001325	49.25519846	43.64	55.43	14.52592056	9.3	22.72	5.328857456	2.4	11.66	9.6460651	4.46	19.66
E02001326	50.40274592	44.77	56.56	15.19422439	9.76	23.67	5.705309836	2.58	12.43	9.8637886	4.57	20.05
E02001327	61.03368486	55.54	66.74	22.30879199	14.77	33.19	9.567779937	4.42	19.88	12.8112811	6.04	25.19
E02001328	51.39993461	45.76	57.54	15.39058113	9.89	23.94	5.78270315	2.61	12.58	11.920384	5.59	23.68
E02001329	59.50360445	53.96	65.31	21.38977469	14.11	32.01	9.021457985	4.15	18.87	12.6681955	5.97	24.95
E02001330	55.83846023	50.21	61.84	18.67823313	12.18	28.44	7.539163685	3.44	16.05	12.6103611	5.94	24.85
E02001331	56.81901176	51.21	62.77	19.79334375	12.97	29.92	8.178741602	3.75	17.28	11.979556	5.62	23.78
E02001332	60.87080886	55.37	66.59	22.12808057	14.64	32.96	9.534773537	4.4	19.82	12.5319368	5.9	24.72
E02001333	58.24621166	52.67	64.13	20.19159525	13.25	30.45	8.414547888	3.86	17.73	12.5132433	5.89	24.69
E02001334	64.29067376	58.95	69.76	24.75596306	16.57	36.28	10.94254669	5.1	22.37	13.0425681	6.16	25.58
E02001335	51.79306332	46.15	57.93	15.75910193	10.15	24.45	6.001147659	2.71	13.02	11.5940998	5.42	23.11
E02001336	62.18689964	56.74	67.82	23.28662389	15.49	34.44	10.10865877	4.69	20.87	12.9933279	6.13	25.5
E02001337	55.30395495	49.67	61.32	18.37109583	11.96	28.03	7.452313843	3.4	15.88	12.3312243	5.79	24.38
E02001338	55.14619289	49.51	61.17	18.41680465	11.99	28.09	7.414659157	3.38	15.81	11.9127308	5.58	23.66
E02001339	57.02414679	51.42	62.97	19.56015658	12.8	29.61	8.130146355	3.72	17.19	12.1266602	5.69	24.03
E02001340	49.28360569	43.67	55.46	14.29529063	9.15	22.4	5.171819719	2.33	11.34	10.8587472	5.06	21.83
E02001341	56.72373041	51.11	62.68	19.57010233	12.81	29.63	8.041479865	3.68	17.02	12.1292199	5.69	24.03
E02001342	48.04596827	42.45	54.23	14.05227425	8.98	22.05	5.025238553	2.26	11.04	10.031253	4.65	20.35
E02001343	48.57712902	42.97	54.76	14.10729395	9.02	22.13	5.076544899	2.28	11.14	10.1767215	4.72	20.61
E02001344	53.74144227	48.1	59.82	17.58741147	11.41	26.97	7.001363067	3.19	15.01	11.2268105	5.24	22.47
E02001345	48.81349459	43.2	55	14.12443341	9.03	22.15	5.076079135	2.28	11.14	10.7358737	5	21.61
E02001346	57.43413977	51.84	63.36	19.94066054	13.07	30.12	8.247844588	3.78	17.41	12.2024658	5.73	24.16
E02001347	56.08972883	50.47	62.08	18.60980198	12.13	28.35	7.553090648	3.45	16.08	12.2773631	5.77	24.29
E02001348	52.76655291	47.12	58.87	16.10206157	10.38	24.93	6.111249949	2.77	13.24	12.4234276	5.84	24.54
E02001349	52.33083276	46.69	58.45	15.80669671	10.18	24.52	5.973773507	2.7	12.97	12.0901859	5.67	23.97
E02001350	58.24301801	52.67	64.12	20.59055284	13.53	30.97	8.6009363	3.95	18.08	11.8315815	5.54	23.52
E02001351	60.58122773	55.07	66.32	21.71363634	14.34	32.43	9.174782839	4.23	19.15	13.0712236	6.17	25.63
E02001352	60.18642176	54.67	65.95	20.76541668	13.66	31.2	8.618303145	3.96	18.11	14.5334909	6.92	28.04
E02001353	50.85309502	45.22	57.01	15.0773021	9.68	23.5	5.627752677	2.54	12.27	11.3793315	5.32	22.74
E02001354	59.22722486	53.68	65.05	21.00249473	13.83	31.51	8.847375092	4.07	18.54	12.5217455	5.89	24.7
E02001355	56.39067823	50.77	62.36	18.91556453	12.34	28.76	7.631186812	3.49	16.23	12.3617687	5.81	24.43
E02001356	64.98572971	59.68	70.4	24.07896175	16.07	35.43	10.52198398	4.89	21.62	13.8255111	6.56	26.89
E02001357	61.30920556	55.83	67	22.75991496	15.1	33.77	9.835476764	4.55	20.37	12.2532781	5.76	24.25
E02001358	57.95893743	52.37	63.85	19.56607615	12.8	29.62	7.984759232	3.65	16.91	13.3659894	6.32	26.12
E02001359	51.62028042	45.98	57.76	16.129973	10.4	24.97	6.19812036	2.81	13.42	10.6654968	4.96	21.48
E02001360	62.41807896	56.99	68.03	23.27826485	15.48	34.43	9.972120718	4.62	20.62	13.0390749	6.15	25.58
E02001361	56.9967332	51.39	62.94	19.78882856	12.96	29.92	8.182214003	3.75	17.29	11.8194298	5.54	23.5
E02001362	53.3307722	47.69	59.42	17.71175495	11.5	27.14	7.038063026	3.2	15.08	10.7195627	4.99	21.58
E02001363	60.55410654	55.05	66.3	21.84732964	14.44	32.6	9.27662573	4.28	19.34	12.7216026	5.99	25.04
E02001364	62.32679008	56.89	67.95	22.78255601	15.12	33.8	9.74364855	4.51	20.2	13.6761051	6.48	26.64
E02001365	58.12542962	52.54	64.01	19.09973603	12.47	29	7.721523946	3.53	16.4	14.3508259	6.83	27.75
E02001366	55.8714725	50.25	61.87	18.10230866	11.77	27.67	7.194404333	3.28	15.38	12.9401113	6.1	25.41
E02001367	50.08140712	44.45	56.25	15.05365209	9.66	23.47	5.586790079	2.52	12.19	10.2841467	4.77	20.81
E02001368	64.72913763	59.41	70.16	25.40528858	17.05	37.08	11.23953124	5.24	22.9	12.2283659	5.74	24.2
E02001369	64.36971438	59.03	69.83	24.4348223	16.33	35.88	10.69402987	4.97	21.92	13.9081743	6.6	27.02
E02001370	65.2350918	59.95	70.63	25.290347	16.97	36.94	11.1547639	5.2	22.75	13.0048244	6.14	25.52
E02001371	59.55479189	54.01	65.36	20.99353973	13.82	31.5	8.847621328	4.07	18.54	12.5797592	5.92	24.8
E02001372	54.53583632	48.9	60.58	18.20329167	11.84	27.8	7.266448343	3.31	15.52	11.2079815	5.23	22.44
E02001373	56.26103229	50.64	62.24	18.41837368	11.99	28.09	7.380403636	3.37	15.74	12.9079192	6.09	25.36
E02001374	62.49250376	57.06	68.1	21.72631958	14.35	32.45	9.119374891	4.2	19.05	16.2212488	7.81	30.74
E02001375	54.64179332	49	60.69	18.10849819	11.78	27.67	7.210749632	3.29	15.41	11.4857016	5.37	22.92
E02001376	63.7404998	58.37	69.25	22.32145869	14.78	33.21	9.570792458	4.42	19.88	16.6345539	8.03	31.38
E02001377	72.77576867	68.07	77.4	27.77777764	18.84	39.96	12.7591189	6.01	25.54	24.849615	12.63	43.11
E02001378	55.81041747	50.19	61.81	18.65991955	12.16	28.42	7.505689439	3.43	15.99	11.8646044	5.56	23.58
E02001380	49.58448159	43.96	55.76	14.59021032	9.35	22.81	5.339087621	2.41	11.68	10.2553645	4.76	20.76
E02001381	61.88253836	56.43	67.54	21.30635815	14.05	31.9	8.908939166	4.1	18.66	15.9813371	7.68	30.36
E02001382	49.18717235	43.57	55.36	14.08550002	9.01	22.1	5.082988748	2.29	11.16	10.4945784	4.88	21.18
E02001383	72.9413746	68.26	77.55	28.82701502	19.65	41.2	13.27426943	6.27	26.41	21.0195057	10.43	37.89
E02001384	68.00228835	62.9	73.14	24.21209047	16.17	35.6	10.6004503	4.93	21.76	23.2182469	11.68	40.94
E02001385	68.81763317	63.77	73.88	25.83639399	17.38	37.61	11.50792436	5.38	23.37	15.9935949	7.69	30.38
E02001386	59.45473688	53.91	65.27	22.13695537	14.65	32.97	9.473439097	4.37	19.71	10.914199	5.09	21.92
E02001387	49.54110847	43.92	55.71	14.63142926	9.38	22.87	5.338676141	2.41	11.68	10.0928042	4.68	20.46
E02001388	61.01675644	55.53	66.73	20.53913069	13.5	30.9	8.526222001	3.91	17.94	17.0852914	8.27	32.08
E02001389	65.30188087	60.02	70.69	23.97273225	15.99	35.3	10.09172827	4.68	20.84	15.7203126	7.54	29.95
E02001390	65.90124711	60.66	71.24	25.29817972	16.97	36.95	11.21719233	5.23	22.86	13.5516266	6.42	26.43
E02001391	58.55619791	52.99	64.42	21.18143034	13.96	31.74	9.022365623	4.15	18.87	11.3194891	5.29	22.63
E02001392	47.13494434	41.56	53.33	13.80356048	8.81	21.7	4.870893081	2.19	10.72	8.2488441	3.78	17.09
E02001393	48.36901432	42.77	54.55	14.5031296	9.29	22.69	5.275769437	2.38	11.55	9.8034577	4.54	19.94
E02001394	60.91269277	55.42	66.63	21.30908872	14.05	31.91	8.879223602	4.09	18.6	15.7015545	7.53	29.92
E02001395	49.80946081	44.18	55.98	14.49345259	9.28	22.68	5.264514701	2.37	11.53	10.0322198	4.65	20.36
E02001396	59.09384434	53.54	64.93	20.26148215	13.3	30.54	8.215090877	3.76	17.35	13.7245429	6.5	26.72
E02001397	52.94549439	47.3	59.05	17.43551549	11.31	26.76	6.815508693	3.1	14.64	9.6803445	4.48	19.72
E02001398	57.10524029	51.5	63.04	19.03595801	12.43	28.92	7.647603391	3.49	16.26	12.9919984	6.13	25.5
E02001399	49.34267483	43.72	55.52	14.59146142	9.35	22.82	5.355398003	2.41	11.72	9.8913014	4.58	20.1
E02001400	54.12165076	48.48	60.19	17.85843973	11.6	27.34	7.123413183	3.24	15.24	10.8313034	5.04	21.78
E02001401	50.55038953	44.92	56.71	15.23859998	9.79	23.73	5.63981421	2.55	12.29	10.5413996	4.9	21.26
E02001402	50.97164048	45.33	57.12	15.23260727	9.79	23.72	5.684089452	2.57	12.38	10.1847584	4.72	20.63
E02001403	59.51330404	53.97	65.32	20.40489126	13.4	30.73	8.371414159	3.84	17.65	13.7915446	6.54	26.83
E02001404	60.6126377	55.11	66.35	21.81191238	14.41	32.56	9.219434321	4.25	19.24	12.8985889	6.08	25.34
E02001405	63.32688655	57.94	68.87	23.81861116	15.88	35.11	10.33727738	4.8	21.28	13.1256696	6.2	25.72
E02001406	47.55655908	41.97	53.75	14.23350997	9.11	22.31	5.131517383	2.31	11.26	8.1965241	3.76	16.99
E02001407	47.95878617	42.37	54.15	14.45224507	9.25	22.62	5.280454377	2.38	11.56	8.3520031	3.83	17.28
E02001408	49.23323066	43.62	55.41	14.6453785	9.39	22.89	5.394164778	2.43	11.79	9.8062996	4.54	19.95
E02001409	53.69307378	48.05	59.77	17.45171033	11.32	26.78	6.981688831	3.18	14.97	10.6687855	4.96	21.49
E02001410	54.77663748	49.14	60.82	17.97130827	11.68	27.49	7.268248342	3.31	15.53	11.1357174	5.2	22.31
E02001411	51.79110909	46.15	57.92	16.09804786	10.38	24.92	6.191842559	2.8	13.4	10.6277973	4.94	21.42
E02001412	52.54376959	46.9	58.66	16.4954082	10.65	25.47	6.420290378	2.91	13.86	10.7450767	5	21.63
E02001413	52.15000829	46.51	58.27	16.56693087	10.7	25.57	6.483961082	2.94	13.99	10.5305512	4.9	21.25
E02001414	46.57071021	41.01	52.76	13.21610965	8.42	20.86	4.594329114	2.06	10.15	8.2171259	3.77	17.03
E02001415	56.75740809	51.15	62.71	18.52319034	12.07	28.23	7.579581047	3.46	16.13	12.4270986	5.84	24.54
E02001416	59.97733086	54.45	65.76	21.06761849	13.88	31.59	8.922533905	4.11	18.68	13.1984741	6.24	25.84
E02001417	59.11063489	53.56	64.94	20.36806609	13.37	30.68	8.434934762	3.87	17.77	13.2991378	6.29	26.01
E02001418	57.21931592	51.62	63.15	19.13686564	12.5	29.05	7.814121107	3.57	16.58	12.4378801	5.85	24.56
E02001419	59.47423415	53.93	65.28	20.69536563	13.61	31.11	8.626721073	3.96	18.13	13.1447274	6.21	25.75
E02001420	56.23990572	50.62	62.22	18.26259367	11.88	27.88	7.444758785	3.4	15.87	11.9986692	5.63	23.81
E02001421	53.81811452	48.17	59.89	16.94556022	10.97	26.09	6.626156635	3.01	14.27	11.9886616	5.62	23.79
E02001422	60.20306447	54.68	65.97	21.0052234	13.83	31.51	8.86514051	4.08	18.57	13.1204698	6.2	25.71
E02001423	49.72983756	44.11	55.9	14.99189054	9.62	23.38	5.588701392	2.52	12.19	9.6492228	4.46	19.66
E02001424	56.65429057	51.04	62.61	18.83288238	12.29	28.65	7.738664867	3.54	16.44	12.0633197	5.66	23.92
E02001425	52.79190184	47.15	58.9	16.76180664	10.84	25.84	6.569965476	2.98	14.16	10.8126997	5.04	21.75
E02001426	49.18270178	43.57	55.36	14.80865053	9.5	23.12	5.435243317	2.45	11.88	9.7114628	4.49	19.78
E02001427	55.81921582	50.19	61.82	18.3979079	11.98	28.06	7.502404517	3.42	15.98	11.7839426	5.52	23.44
E02001428	47.3553205	41.78	53.55	13.81870656	8.82	21.72	4.910713967	2.21	10.8	8.5235719	3.92	17.6
E02001429	48.03032258	42.44	54.22	14.48988167	9.28	22.67	5.235831396	2.36	11.47	8.8755717	4.09	18.25
E02001430	47.49898012	41.92	53.69	14.05566938	8.99	22.06	5.006465486	2.25	11	8.6429675	3.97	17.82
E02001431	48.7881229	43.18	54.97	15.9429338	10.27	24.71	5.955918497	2.69	12.93	7.1797229	3.27	15.06
E02001432	56.2020679	50.58	62.18	18.20992959	11.85	27.81	7.224840201	3.29	15.44	11.394815	5.32	22.77
E02001433	52.81469137	47.17	58.92	16.31912082	10.53	25.23	6.279456007	2.85	13.58	11.5979346	5.43	23.12
E02001434	51.57811516	45.94	57.72	15.52415486	9.99	24.13	5.836528825	2.64	12.69	11.3799779	5.32	22.74
E02001435	53.63287647	47.99	59.71	16.45040499	10.62	25.41	6.36769127	2.89	13.75	12.1401106	5.7	24.05
E02001436	51.44060808	45.8	57.58	15.75575505	10.14	24.45	5.961793098	2.7	12.94	10.882132	5.07	21.87
E02001437	47.66535141	42.08	53.85	14.72639446	9.44	23.01	5.316429957	2.4	11.64	7.8141494	3.57	16.27
E02001438	49.64680088	44.02	55.82	14.71380275	9.43	22.99	5.395229264	2.43	11.8	10.2893077	4.78	20.82
E02001439	53.07138315	47.43	59.17	17.31608452	11.22	26.6	6.839036866	3.11	14.69	10.4872358	4.87	21.17
E02001440	44.68942468	39.19	50.87	12.84536287	8.17	20.32	4.337465316	1.94	9.61	6.7827292	3.08	14.29
E02001441	45.49121549	39.97	51.68	13.10805395	8.35	20.7	4.504276726	2.02	9.96	7.5225824	3.44	15.71
E02001442	47.66740327	42.08	53.86	14.51126101	9.29	22.7	5.2538513	2.37	11.51	8.041934	3.68	16.7
E02001443	46.38714428	40.83	52.58	13.46211226	8.58	21.21	4.709333476	2.11	10.39	8.001741	3.66	16.62
E02001444	47.96884672	42.38	54.16	14.10069163	9.02	22.12	5.033315109	2.26	11.06	9.121849	4.21	18.7
E02001445	47.16506215	41.59	53.36	13.82101916	8.83	21.72	4.898085872	2.2	10.78	8.6979151	4	17.92
E02001446	47.77266147	42.18	53.96	14.05879722	8.99	22.06	5.024210304	2.26	11.04	9.492067	4.39	19.38
E02001447	48.22688233	42.63	54.41	14.70480913	9.43	22.98	5.363621978	2.42	11.73	8.9394292	4.12	18.37
E02001448	47.59721936	42.01	53.79	13.78351741	8.8	21.67	4.890474477	2.2	10.76	9.4621982	4.37	19.32
E02001449	49.53395692	43.91	55.71	15.39591141	9.9	23.95	5.793624456	2.62	12.6	9.2059258	4.25	18.86
E02001450	47.24594258	41.67	53.44	13.90956165	8.89	21.85	4.929971204	2.22	10.84	8.3779291	3.85	17.33
E02001451	55.91550297	50.29	61.91	19.40509254	12.69	29.41	7.978214177	3.65	16.9	11.2367247	5.25	22.49
E02001452	59.9556324	54.43	65.74	21.82458427	14.42	32.57	9.321300885	4.3	19.42	12.0612014	5.66	23.92
E02001453	48.66227095	43.06	54.85	14.24782291	9.12	22.33	5.155718272	2.32	11.31	9.7749078	4.52	19.89
E02001454	48.85574346	43.25	55.04	14.5977516	9.35	22.83	5.340150245	2.41	11.68	9.9834803	4.63	20.27
E02001455	49.75304808	44.13	55.92	14.74758948	9.45	23.04	5.43532115	2.45	11.88	10.7363263	5	21.61
E02001456	50.58278607	44.95	56.74	15.41186453	9.91	23.97	5.760186557	2.6	12.54	10.4476581	4.85	21.1
E02001457	59.03270625	53.48	64.87	20.93880991	13.78	31.43	8.862237888	4.08	18.57	12.4832495	5.87	24.64
E02001458	52.08407766	46.44	58.21	15.72040246	10.12	24.4	5.945817791	2.69	12.91	11.7040075	5.48	23.3
E02001459	54.9630649	49.33	61	18.18090267	11.83	27.77	7.324128106	3.34	15.64	11.743543	5.5	23.37
E02001460	57.61396799	52.02	63.53	20.25914355	13.3	30.54	8.408862917	3.86	17.72	11.5317667	5.39	23
E02001461	51.46385025	45.82	57.6	16.0550117	10.35	24.86	6.157248367	2.79	13.34	11.0270208	5.14	22.12
E02001462	62.39657311	56.96	68.01	22.94436884	15.24	34	9.857975599	4.56	20.41	13.9923843	6.64	27.16
E02001463	57.7486385	52.16	63.65	20.12625348	13.2	30.36	8.447926696	3.88	17.79	12.0019855	5.63	23.82
E02001464	59.33452784	53.79	65.15	20.62640222	13.56	31.02	8.589863369	3.95	18.06	13.4097057	6.34	26.2
E02001465	63.47473817	58.09	69.01	23.98720666	16	35.32	10.39248552	4.82	21.38	13.1898237	6.23	25.83
E02001466	55.9343559	50.31	61.93	18.74191648	12.22	28.53	7.587623502	3.46	16.15	12.3437444	5.8	24.4
E02001467	53.04851853	47.4	59.15	16.82564738	10.88	25.93	6.508589863	2.95	14.03	10.9738978	5.12	22.03
E02001468	52.91646519	47.27	59.02	16.41921937	10.6	25.37	6.349572555	2.88	13.72	11.7129309	5.48	23.32
E02001469	49.54016092	43.92	55.71	15.01777982	9.64	23.42	5.528148627	2.49	12.07	9.8507039	4.56	20.03
E02001470	48.83620688	43.23	55.02	14.24754971	9.12	22.33	5.124988448	2.31	11.24	10.1681105	4.72	20.6
E02001471	55.67035539	50.04	61.67	17.96767174	11.68	27.48	7.18765757	3.27	15.37	12.885108	6.08	25.32
E02001472	53.3892082	47.74	59.48	17.05299517	11.04	26.24	6.711696995	3.05	14.44	11.3812292	5.32	22.74
E02001473	52.01002763	46.37	58.14	15.98352968	10.3	24.77	6.030835113	2.73	13.08	11.7420833	5.5	23.37
E02001474	60.34319653	54.83	66.1	21.05226452	13.86	31.57	8.851638607	4.07	18.55	14.0559873	6.68	27.27
E02001475	59.18924275	53.64	65.02	21.05621314	13.87	31.58	8.889865769	4.09	18.62	11.9384952	5.6	23.71
E02001476	59.04114533	53.48	64.88	20.30399284	13.33	30.6	8.389684851	3.85	17.68	13.7469758	6.52	26.76
E02001477	65.44721921	60.17	70.82	25.14044187	16.86	36.75	11.12752434	5.19	22.7	13.7413608	6.51	26.75
E02001478	52.32843301	46.68	58.45	16.8650951	10.91	25.98	6.555559955	2.98	14.13	10.5695569	4.91	21.31
E02001479	48.17186313	42.57	54.36	13.87311802	8.86	21.8	4.945057704	2.22	10.87	9.615981	4.45	19.6
E02001480	49.15328424	43.54	55.33	14.73578019	9.45	23.02	5.377830843	2.42	11.76	9.1383324	4.21	18.73
E02001481	50.42015344	44.79	56.58	15.27965627	9.82	23.78	5.686834179	2.57	12.39	10.5208267	4.89	21.23
E02001482	64.73326718	59.42	70.17	24.36583463	16.28	35.79	10.66432463	4.96	21.87	13.9407036	6.62	27.08
E02001483	48.52445735	42.92	54.71	14.22637964	9.1	22.3	5.107033501	2.3	11.21	9.84574	4.56	20.02
E02001484	50.00049063	44.37	56.17	15.48791823	9.96	24.08	5.817967844	2.63	12.65	9.6003007	4.44	19.58
E02001485	58.21803267	52.64	64.1	20.29293624	13.32	30.58	8.528023553	3.92	17.94	12.3554868	5.81	24.42
E02001486	52.37610602	46.73	58.49	16.83142023	10.89	25.94	6.479207969	2.94	13.98	10.068081	4.67	20.42
E02001487	59.50788928	53.97	65.32	20.17576224	13.24	30.43	8.397771464	3.85	17.69	14.3946102	6.85	27.82
E02001488	53.43142914	47.79	59.52	16.72565396	10.81	25.79	6.491374918	2.95	14	11.820058	5.54	23.5
E02001489	46.4391739	40.88	52.63	13.52185904	8.62	21.29	4.724325191	2.12	10.42	8.1013799	3.71	16.81
E02001490	49.03863744	43.43	55.22	14.21302198	9.09	22.28	5.129789345	2.31	11.25	10.3809082	4.82	20.98
E02001491	58.20060085	52.62	64.08	20.48485245	13.46	30.83	8.534868946	3.92	17.95	11.7972429	5.53	23.46
E02001492	50.33536611	44.7	56.5	15.62711736	10.06	24.27	5.881328934	2.66	12.78	9.049559	4.17	18.57
E02001493	61.46371561	55.99	67.15	22.15302328	14.66	32.99	9.427324994	4.35	19.62	13.6401464	6.46	26.58
E02001494	46.28093993	40.73	52.47	13.36325186	8.52	21.07	4.65304127	2.09	10.27	7.5691267	3.46	15.8
E02001495	53.21535639	47.57	59.31	16.86039169	10.91	25.98	6.559748172	2.98	14.14	11.7220147	5.49	23.33
E02001496	49.98213587	44.35	56.15	15.26985307	9.81	23.77	5.725877625	2.59	12.47	9.9551052	4.61	20.22
E02001497	58.16337441	52.58	64.05	20.04214593	13.14	30.25	8.313374458	3.81	17.54	12.1686222	5.71	24.1
E02001498	50.41417948	44.78	56.57	15.06761633	9.67	23.49	5.622589624	2.54	12.26	10.3802645	4.82	20.98
E02001499	47.17326873	41.6	53.36	13.88091405	8.87	21.81	4.919347272	2.21	10.82	8.3979553	3.85	17.36
E02001500	48.10701713	42.51	54.29	14.19304934	9.08	22.25	5.101452504	2.3	11.2	9.0126894	4.15	18.5
E02001501	50.01435707	44.39	56.18	15.000969	9.63	23.39	5.577649047	2.52	12.17	10.0733968	4.67	20.43
E02001502	52.51995201	46.87	58.63	16.41927855	10.6	25.37	6.313090842	2.86	13.65	10.8917086	5.07	21.88
E02001503	49.0923875	43.48	55.27	15.17015939	9.74	23.63	5.623933325	2.54	12.26	8.5510512	3.93	17.65
E02001504	46.20952217	40.66	52.4	13.37709227	8.53	21.09	4.63090809	2.08	10.22	7.7795119	3.56	16.2
E02001505	52.24095973	46.6	58.36	16.5236856	10.67	25.51	6.404810241	2.9	13.83	10.6355731	4.95	21.43
E02001506	45.13597584	39.62	51.32	12.85259965	8.17	20.33	4.363698167	1.96	9.67	6.9424318	3.16	14.6
E02001507	47.10658349	41.53	53.3	13.41873172	8.56	21.15	4.701948678	2.11	10.37	8.9324779	4.11	18.36
E02001508	51.64184853	46	57.78	15.96481214	10.29	24.74	6.098692008	2.76	13.22	10.4861915	4.87	21.17
E02001509	52.89720918	47.25	59	16.75710097	10.83	25.83	6.589046516	2.99	14.19	10.4242486	4.84	21.06
E02001510	54.19013444	48.55	60.25	17.38279605	11.27	26.69	6.919989515	3.15	14.85	11.8693308	5.56	23.59
E02001511	51.48797362	45.85	57.63	15.98966054	10.31	24.77	6.127878587	2.77	13.28	10.3667466	4.81	20.95
E02001512	51.49925842	45.86	57.64	16.03974134	10.34	24.84	6.165565193	2.79	13.35	10.1323744	4.7	20.54
E02001513	50.01741709	44.39	56.18	15.09718524	9.69	23.53	5.635889244	2.54	12.29	9.7278441	4.5	19.81
E02001514	55.94907789	50.33	61.94	18.23906359	11.87	27.85	7.368615046	3.36	15.72	12.1536154	5.71	24.08
E02001515	60.3645364	54.85	66.12	21.44626181	14.15	32.08	9.232991666	4.26	19.26	12.2731246	5.77	24.28
E02001516	55.40783267	49.78	61.42	17.81175281	11.57	27.27	7.160761725	3.26	15.32	12.6413492	5.95	24.91
E02001517	50.71263367	45.08	56.87	15.46886902	9.95	24.05	5.870561876	2.65	12.76	9.8358537	4.55	20
E02001518	54.26671575	48.63	60.33	17.18983523	11.14	26.43	6.809015812	3.09	14.63	11.4208826	5.34	22.81
E02001519	57.57288357	51.98	63.49	19.31900305	12.63	29.29	8.049597927	3.69	17.03	12.1216248	5.69	24.02
E02001520	49.79380543	44.17	55.96	14.96129217	9.6	23.34	5.568257607	2.51	12.15	9.5416229	4.41	19.47
E02001521	56.32553096	50.71	62.3	17.63468781	11.45	27.03	6.924701063	3.15	14.86	14.3346496	6.82	27.72
E02001522	56.4607252	50.85	62.43	19.03328477	12.43	28.91	7.841982526	3.59	16.64	11.7552667	5.51	23.39
E02001523	52.55080957	46.91	58.66	15.93103694	10.26	24.69	6.051057258	2.74	13.12	12.1464024	5.7	24.06
E02001524	47.65403815	42.07	53.84	14.02914851	8.97	22.02	5.059690549	2.28	11.11	7.8469195	3.59	16.33
E02001525	59.58102017	54.04	65.38	20.48506447	13.46	30.83	8.544924539	3.92	17.97	12.8510416	6.06	25.26
E02001526	60.60416238	55.1	66.34	21.41974412	14.13	32.05	9.212925906	4.25	19.22	12.5467174	5.9	24.75
E02001527	51.88972853	46.25	58.02	16.21352836	10.46	25.08	6.270179098	2.84	13.56	10.1749106	4.72	20.61
E02001528	53.61083009	47.97	59.69	17.25518865	11.18	26.52	6.867698198	3.12	14.74	10.8006103	5.03	21.72
E02001529	55.64664698	50.02	61.65	18.80329696	12.26	28.61	7.750417783	3.54	16.46	10.7266933	4.99	21.59
E02001530	55.57845275	49.95	61.59	18.0252054	11.72	27.56	7.243671375	3.3	15.48	12.1328571	5.69	24.04
E02001531	55.48847987	49.86	61.5	17.93719819	11.66	27.44	7.194770916	3.28	15.38	12.27891	5.77	24.29
E02001532	50.98422792	45.35	57.13	15.38768839	9.89	23.94	5.823297275	2.63	12.66	9.9886823	4.63	20.28
E02001533	54.1375716	48.5	60.2	17.09227934	11.07	26.29	6.72260914	3.05	14.46	12.0310729	5.64	23.87
E02001534	55.4507424	49.82	61.46	17.83631507	11.59	27.31	7.199330061	3.28	15.39	11.8436087	5.55	23.54
E02001535	49.33691717	43.72	55.51	14.74189897	9.45	23.03	5.472794364	2.47	11.95	8.7011059	4	17.93
E02001536	51.59960857	45.96	57.74	16.20990307	10.46	25.08	6.248019411	2.83	13.52	10.0061713	4.64	20.31
E02001537	54.18078821	48.54	60.24	17.21327104	11.15	26.46	6.821122025	3.1	14.65	11.6306427	5.44	23.18
E02001538	55.4121509	49.78	61.43	18.53880912	12.08	28.25	7.646630708	3.49	16.26	10.8481726	5.05	21.81
E02001539	55.39254971	49.76	61.41	17.93754633	11.66	27.44	7.29094179	3.32	15.57	11.9426475	5.6	23.71
E02001540	52.47953734	46.83	58.59	16.39637536	10.59	25.34	6.356214925	2.88	13.73	10.7844337	5.02	21.7
E02001541	53.32808569	47.68	59.42	17.00634697	11.01	26.18	6.676336572	3.03	14.37	10.7690254	5.01	21.67
E02001542	56.95419728	51.35	62.9	19.38865313	12.68	29.39	8.097822167	3.71	17.13	11.4746576	5.36	22.9
E02001543	54.25151386	48.61	60.31	17.84085621	11.59	27.31	7.160607966	3.26	15.32	10.6751219	4.97	21.5
E02001544	53.68932959	48.05	59.77	17.09543857	11.07	26.3	6.77007837	3.08	14.55	11.0719464	5.16	22.2
E02001545	48.32326729	42.72	54.51	14.20755414	9.09	22.27	5.125809436	2.31	11.25	9.1596631	4.22	18.77
E02001546	52.34226622	46.7	58.46	14.9253808	9.58	23.29	5.503378151	2.48	12.02	13.3807553	6.33	26.15
E02001547	56.38129028	50.76	62.35	18.56676869	12.1	28.29	7.575486973	3.46	16.12	12.4366789	5.85	24.56
E02001548	58.71025816	53.14	64.56	20.1383534	13.21	30.38	8.376845223	3.84	17.66	13.0868395	6.18	25.66
E02001549	50.79883664	45.16	56.95	15.2504125	9.8	23.74	5.715991711	2.58	12.45	10.6898025	4.97	21.53
E02001550	53.61145696	47.97	59.69	16.85943058	10.91	25.97	6.620348483	3.01	14.26	11.665519	5.46	23.24
E02001551	53.00072396	47.36	59.1	16.38741106	10.58	25.32	6.26974945	2.84	13.56	12.2845978	5.77	24.3
E02001552	54.8320753	49.2	60.87	17.44299814	11.31	26.77	6.900564958	3.14	14.81	12.4668336	5.86	24.61
E02001553	55.84771704	50.22	61.84	18.20400792	11.84	27.8	7.358725264	3.36	15.7	12.0472921	5.65	23.89
E02001554	49.1713391	43.56	55.35	14.44239377	9.25	22.61	5.261668825	2.37	11.52	10.0403316	4.65	20.37
E02001555	48.42656359	42.82	54.61	14.33521939	9.17	22.45	5.169327458	2.33	11.33	9.3977115	4.34	19.21
E02001556	57.71173726	52.12	63.62	19.4194321	12.7	29.43	8.048362341	3.68	17.03	12.2775893	5.77	24.29
E02001557	54.60562595	48.97	60.65	16.6015551	10.73	25.62	6.387706384	2.9	13.79	13.2190338	6.25	25.88
E02001558	48.28261056	42.68	54.47	14.3926357	9.21	22.54	5.237041342	2.36	11.47	8.3187553	3.82	17.22
E02001559	48.56803033	42.96	54.75	14.02424564	8.96	22.01	5.023363206	2.26	11.03	9.7457719	4.51	19.84
E02001560	60.96708721	55.47	66.68	20.09860419	13.18	30.33	8.33192466	3.82	17.57	16.4345902	7.92	31.07
E02001561	59.05709517	53.5	64.89	19.86642981	13.02	30.02	8.214310471	3.76	17.35	13.3741235	6.32	26.14
E02001562	54.34095423	48.7	60.4	17.83949814	11.59	27.31	7.156089761	3.26	15.31	10.6437584	4.95	21.45
E02001563	50.06232511	44.43	56.23	15.10595135	9.7	23.54	5.626354346	2.54	12.27	9.3892675	4.34	19.19
E02001564	47.3348755	41.76	53.53	13.48136138	8.6	21.24	4.742802652	2.13	10.46	8.6380102	3.97	17.81
E02001565	48.72390402	43.12	54.91	14.13780574	9.04	22.17	5.08161353	2.29	11.15	9.3182881	4.3	19.06
E02001566	57.5823778	51.99	63.5	18.23521751	11.87	27.84	7.318360626	3.34	15.62	14.3098381	6.81	27.68
E02001567	55.63061209	50	61.64	18.44349147	12.01	28.12	7.480500838	3.41	15.94	11.7060305	5.48	23.31
E02001568	56.69757236	51.09	62.66	19.0479717	12.44	28.93	7.868093895	3.6	16.69	11.6487721	5.45	23.21
E02001569	56.51047247	50.9	62.48	18.71539693	12.2	28.49	7.612363067	3.48	16.19	12.6147088	5.94	24.86
E02001570	58.71038601	53.14	64.56	20.75783967	13.65	31.19	8.822713329	4.06	18.5	11.7176221	5.49	23.33
E02001571	49.61690339	43.99	55.79	14.81312733	9.5	23.13	5.450351189	2.46	11.91	9.787702	4.53	19.92
E02001572	55.59199829	49.96	61.6	18.21583344	11.85	27.82	7.338507912	3.35	15.66	11.9710448	5.61	23.76
E02001573	53.86646546	48.22	59.94	17.15243786	11.11	26.38	6.776180907	3.08	14.56	11.771254	5.51	23.42
E02001574	49.21769068	43.6	55.4	14.45537293	9.26	22.62	5.258254961	2.37	11.52	10.1038319	4.69	20.48
E02001575	57.51883641	51.92	63.44	19.42305204	12.7	29.43	8.048478512	3.68	17.03	12.4770835	5.87	24.63
E02001576	52.4189777	46.77	58.54	16.01297758	10.32	24.81	6.16943054	2.79	13.36	10.7142144	4.99	21.57
E02001577	47.86490451	42.27	54.05	14.50793772	9.29	22.7	5.281141793	2.38	11.56	7.6388904	3.49	15.94
E02001578	54.93142482	49.3	60.97	17.18654811	11.13	26.42	6.820985455	3.1	14.65	12.2097613	5.73	24.17
E02001579	54.83422424	49.2	60.87	17.95031423	11.67	27.46	7.27960404	3.32	15.55	10.9147565	5.09	21.92
E02001580	52.22766538	46.58	58.35	16.60616442	10.73	25.63	6.481110359	2.94	13.98	10.3162228	4.79	20.86
E02001581	54.16313566	48.52	60.23	17.56559894	11.4	26.94	7.112721014	3.24	15.22	10.5867247	4.92	21.35
E02001582	55.07468533	49.44	61.1	18.0422267	11.73	27.58	7.371614255	3.36	15.73	11.1940083	5.22	22.42
E02001583	53.97970954	48.34	60.05	17.08839302	11.06	26.29	6.724266909	3.05	14.46	11.7714776	5.51	23.42
E02001584	49.62444068	44	55.8	14.77259293	9.47	23.07	5.45699099	2.46	11.92	9.6749771	4.47	19.71
E02001585	58.2175321	52.64	64.1	19.89232822	13.04	30.05	8.300812476	3.81	17.51	12.4457891	5.85	24.57
E02001586	57.01492788	51.41	62.96	19.82502393	12.99	29.97	8.321315904	3.82	17.55	11.0951531	5.18	22.24
E02001587	57.63093673	52.04	63.54	20.14320512	13.21	30.38	8.50696545	3.91	17.9	11.3450592	5.3	22.68
E02001588	58.55129308	52.98	64.41	20.28313154	13.31	30.57	8.618499689	3.96	18.11	12.0363244	5.65	23.87
E02001589	49.75315442	44.13	55.92	14.49095023	9.28	22.67	5.311182082	2.39	11.62	10.2624639	4.76	20.77
E02001590	63.02771369	57.62	68.6	22.96589347	15.25	34.03	10.09657188	4.68	20.85	13.4165448	6.35	26.21
E02001591	59.44106241	53.9	65.25	20.15530526	13.22	30.4	8.48424859	3.89	17.86	13.5642402	6.42	26.45
E02001592	52.22742188	46.58	58.35	16.41587008	10.6	25.36	6.403455495	2.9	13.83	10.8492018	5.05	21.81
E02001593	59.98346345	54.46	65.76	20.13478101	13.21	30.37	8.427047206	3.87	17.75	14.5662878	6.94	28.1
E02001594	61.23677402	55.75	66.93	20.6547644	13.58	31.05	8.71126964	4	18.29	15.129699	7.23	29.01
E02001595	49.85506715	44.23	56.02	14.89651135	9.56	23.25	5.538056671	2.5	12.09	10.2439611	4.75	20.73
E02001596	51.18092715	45.54	57.33	16.11931335	10.39	24.95	6.193475646	2.8	13.41	9.4938799	4.39	19.38
E02001597	56.44470166	50.83	62.41	18.8293313	12.28	28.64	7.674473689	3.51	16.31	12.2230733	5.74	24.19
E02001598	52.11155081	46.47	58.24	16.43174354	10.61	25.39	6.408109832	2.91	13.84	10.1431487	4.7	20.55
E02001599	49.37037456	43.75	55.55	14.64486013	9.39	22.89	5.400701342	2.43	11.81	9.804294	4.54	19.95
E02001600	51.55791619	45.92	57.7	15.44794729	9.93	24.02	5.858921793	2.65	12.74	10.8430668	5.05	21.8
E02001601	51.09451367	45.46	57.24	15.77459097	10.16	24.48	6.05208282	2.74	13.12	9.8640135	4.57	20.05
E02001602	51.63482654	45.99	57.77	15.78606509	10.17	24.49	6.040001866	2.73	13.1	10.8379275	5.05	21.79
E02001603	53.36241417	47.72	59.45	16.800424	10.86	25.89	6.584293049	2.99	14.18	11.2530538	5.25	22.52
E02001604	53.97589051	48.33	60.04	16.49797724	10.66	25.48	6.459020146	2.93	13.94	12.1181849	5.69	24.02
E02001605	51.73145031	46.09	57.86	15.69724452	10.1	24.37	5.962273824	2.7	12.94	11.1325762	5.19	22.31
E02001606	51.95197144	46.31	58.08	16.09151153	10.38	24.92	6.16182557	2.79	13.34	10.9772199	5.12	22.03
E02001607	52.9436776	47.3	59.05	16.91683539	10.95	26.05	6.689700387	3.04	14.39	10.452222	4.86	21.11
E02001608	50.68766919	45.05	56.84	14.97263905	9.61	23.35	5.594282452	2.52	12.2	10.559661	4.91	21.3
E02001609	49.01832468	43.41	55.2	14.84273464	9.52	23.17	5.521524068	2.49	12.05	9.0249456	4.16	18.53
E02001610	50.14503979	44.52	56.31	15.14435343	9.73	23.6	5.678291997	2.56	12.37	9.6481953	4.46	19.66
E02001611	51.64740331	46.01	57.78	16.13929052	10.41	24.98	6.205842049	2.81	13.43	10.3805664	4.82	20.98
E02001612	49.84381156	44.22	56.01	14.75352558	9.46	23.05	5.467964005	2.47	11.94	9.9525376	4.61	20.21
E02001613	52.24425975	46.6	58.36	16.67073337	10.78	25.72	6.563321211	2.98	14.14	10.1809569	4.72	20.62
E02001614	49.44954454	43.83	55.62	14.60794931	9.36	22.84	5.378361565	2.42	11.76	9.8973565	4.58	20.11
E02001615	47.84242106	42.25	54.03	14.02425922	8.96	22.01	5.038707374	2.27	11.07	8.7024358	4	17.93
E02001616	54.26293709	48.62	60.32	17.8586102	11.6	27.34	7.220557743	3.29	15.43	10.8593202	5.06	21.83
E02001617	61.95698488	56.5	67.6	22.22274486	14.71	33.08	9.652018731	4.46	20.03	13.0982967	6.18	25.68
E02001618	50.68517027	45.05	56.84	15.09143042	9.69	23.52	5.674044163	2.56	12.36	9.8941949	4.58	20.11
E02001619	60.30739963	54.79	66.07	21.582457	14.25	32.26	9.330547643	4.3	19.44	12.1832771	5.72	24.13
E02001620	60.9569667	55.46	66.67	21.64242651	14.29	32.34	9.336252786	4.31	19.45	12.732071	6	25.06
E02001621	60.32117028	54.81	66.08	21.16926611	13.95	31.72	9.087917114	4.19	18.99	12.697142	5.98	25
E02001622	59.85203216	54.32	65.64	21.19998413	13.97	31.76	9.024277682	4.16	18.87	12.2977113	5.78	24.32
E02001623	63.42751104	58.04	68.97	23.25602574	15.46	34.4	10.33675176	4.8	21.28	12.7465998	6.01	25.08
E02001624	54.9380725	49.3	60.97	17.38989386	11.27	26.7	6.894303524	3.14	14.8	12.5862929	5.92	24.81
E02001625	61.73961997	56.28	67.4	22.35248605	14.8	33.25	9.781961409	4.52	20.27	12.4964328	5.88	24.66
E02001626	52.53067092	46.89	58.64	16.35911653	10.56	25.29	6.349016867	2.88	13.72	10.5771097	4.92	21.33
E02001627	56.32476039	50.71	62.3	18.16152155	11.81	27.75	7.217902527	3.29	15.43	13.3448859	6.31	26.09
E02001628	59.27069331	53.72	65.09	19.19478141	12.54	29.13	8.064466124	3.69	17.06	13.5308084	6.41	26.4
E02001629	61.18307236	55.7	66.88	21.63861251	14.29	32.33	9.349886993	4.31	19.48	13.0333155	6.15	25.57
E02001630	57.26438498	51.66	63.19	18.06506754	11.75	27.62	7.334019323	3.34	15.65	13.7920914	6.54	26.83
E02001631	53.01664018	47.37	59.12	16.38708119	10.58	25.32	6.339882947	2.87	13.7	11.24514	5.25	22.5
E02001632	64.19590305	58.85	69.67	22.15499341	14.66	33	9.635871375	4.45	20	15.6724361	7.52	29.87
E02001633	48.7162664	43.11	54.9	14.67526597	9.41	22.93	5.419217314	2.44	11.85	8.7229055	4.01	17.97
E02001634	54.90491783	49.27	60.94	17.16276236	11.12	26.39	6.613724473	3	14.24	12.6176958	5.94	24.87
E02001635	53.61770834	47.97	59.7	17.38983037	11.27	26.7	6.946820698	3.16	14.9	10.1919003	4.73	20.64
E02001636	66.12134822	60.89	71.44	24.4118099	16.31	35.85	10.79337788	5.02	22.1	16.8691701	8.15	31.75
E02001637	62.34636445	56.91	67.97	20.86541397	13.73	31.33	9.087817687	4.19	18.99	14.262752	6.78	27.6
E02001638	66.21750208	60.99	71.52	22.9171303	15.22	33.97	9.685776678	4.48	20.1	23.0106297	11.56	40.65
E02001639	56.8299991	51.22	62.78	18.37895875	11.97	28.04	7.213022012	3.29	15.42	14.2988952	6.8	27.66
E02001640	66.80839977	61.62	72.06	23.48374286	15.63	34.69	10.14329624	4.7	20.93	22.2671023	11.13	39.63
E02001642	53.23460886	47.59	59.33	16.11193853	10.39	24.94	6.187530229	2.8	13.4	12.5928951	5.93	24.82
E02001643	48.51762306	42.91	54.7	14.30750059	9.16	22.41	5.216957118	2.35	11.43	8.346695	3.83	17.27
E02001646	67.3591197	62.21	72.56	23.59117152	15.71	34.82	10.23043046	4.75	21.09	23.2730365	11.71	41.01
E02001647	52.99994024	47.35	59.1	16.95776396	10.97	26.11	6.71632601	3.05	14.45	10.4277241	4.84	21.06
E02001648	62.22335284	56.78	67.85	21.60217289	14.26	32.29	9.130385124	4.21	19.07	20.1317797	9.93	36.62
E02001649	64.02253921	58.67	69.51	23.64669193	15.75	34.89	10.3923472	4.82	21.38	13.1317163	6.2	25.73
E02001650	69.30115719	64.29	74.31	25.63766568	17.23	37.37	11.39983422	5.32	23.18	21.6884211	10.8	38.83
E02001651	46.31752555	40.77	52.51	13.02193269	8.29	20.58	4.50170247	2.02	9.95	7.359486	3.36	15.4
E02001652	67.5700545	62.43	72.75	24.04685219	16.04	35.39	10.38758777	4.82	21.37	23.1482939	11.64	40.84
E02001653	65.3274558	60.05	70.71	24.20527835	16.16	35.59	10.72633017	4.99	21.98	15.4934403	7.42	29.59
E02001654	52.86333709	47.22	58.97	16.85464087	10.9	25.97	6.664713737	3.03	14.34	10.6863558	4.97	21.52
E02001655	57.53436157	51.94	63.45	19.55536237	12.8	29.61	8.171848351	3.74	17.27	11.920257	5.59	23.68
E02001656	57.18302581	51.58	63.12	18.29714274	11.91	27.93	7.263633775	3.31	15.52	15.4296273	7.39	29.49
E02001657	50.42453914	44.79	56.58	14.57323858	9.34	22.79	5.367690706	2.42	11.74	10.390661	4.83	21
E02001658	64.25333835	58.91	69.73	24.15455872	16.12	35.53	10.77696959	5.01	22.07	13.2290842	6.25	25.9
E02001659	58.23459776	52.66	64.11	20.42876755	13.42	30.76	8.614435063	3.96	18.1	11.6202552	5.44	23.16
E02001660	54.3637785	48.72	60.42	16.53418779	10.68	25.53	6.331309686	2.87	13.68	12.598866	5.93	24.83
E02001661	60.94715491	55.45	66.66	21.71793654	14.34	32.43	9.250277639	4.27	19.29	13.15758	6.21	25.78
E02001662	53.17673313	47.53	59.27	17.14270886	11.1	26.36	6.759238249	3.07	14.53	10.8645222	5.06	21.84
E02001663	53.46217344	47.82	59.55	15.81737638	10.19	24.54	6.026572289	2.73	13.07	12.2690298	5.76	24.27
E02001664	52.20365788	46.56	58.33	16.43775191	10.61	25.39	6.401133263	2.9	13.82	10.6932517	4.98	21.53
E02001665	46.63391422	41.07	52.82	13.25410139	8.44	20.91	4.622399308	2.07	10.21	7.6649354	3.5	15.99
E02001666	55.73277017	50.11	61.73	18.32439246	11.93	27.96	7.465588802	3.41	15.91	11.6905223	5.47	23.28
E02001669	53.01699498	47.37	59.12	15.93092263	10.26	24.69	6.038594821	2.73	13.1	12.1092241	5.68	24
E02001670	61.20195616	55.72	66.9	21.97567005	14.53	32.77	9.501610813	4.39	19.76	12.8481271	6.06	25.26
E02001671	50.0699864	44.44	56.24	15.3977415	9.9	23.95	5.848840316	2.64	12.72	9.4803334	4.38	19.36
E02001672	52.03561721	46.39	58.16	16.31976341	10.53	25.23	6.336615421	2.87	13.69	10.4471116	4.85	21.1
E02001673	49.48379709	43.86	55.66	14.06440039	8.99	22.07	5.100270405	2.3	11.19	10.8203559	5.04	21.76
E02001674	48.44815548	42.85	54.63	14.38191636	9.21	22.52	5.238002874	2.36	11.48	8.7526208	4.03	18.02
E02001675	54.24105772	48.6	60.3	18.01355961	11.71	27.55	7.282662032	3.32	15.55	10.4913128	4.88	21.18
E02001676	47.53779574	41.95	53.73	13.74520131	8.78	21.61	4.892722463	2.2	10.77	8.4376797	3.87	17.44
E02001678	47.46448206	41.88	53.65	13.85932594	8.85	21.78	4.951943267	2.23	10.89	7.9137186	3.62	16.46
E02001679	58.61749772	53.05	64.48	20.24928083	13.29	30.52	8.550159625	3.93	17.98	11.9938275	5.62	23.8
E02001680	62.87874999	57.47	68.46	23.17384386	15.4	34.29	10.10924565	4.69	20.87	12.8804087	6.07	25.31
E02001681	48.90078365	43.29	55.08	14.55704021	9.33	22.77	5.360178961	2.42	11.72	8.3944293	3.85	17.36
E02001682	52.55839794	46.91	58.67	16.58312196	10.71	25.59	6.51522983	2.96	14.05	10.2020547	4.73	20.66
E02001683	50.57566813	44.94	56.73	15.42265397	9.92	23.98	5.806099428	2.62	12.63	10.0024503	4.64	20.3
E02001684	59.88065369	54.35	65.67	21.20898327	13.98	31.78	8.950170589	4.12	18.73	12.3885762	5.82	24.48
E02001685	59.3406674	53.79	65.16	20.81018115	13.69	31.26	8.826449109	4.06	18.5	12.4114975	5.84	24.52
E02001686	50.80682376	45.17	56.96	15.85286245	10.21	24.58	6.050962252	2.74	13.12	9.7666415	4.52	19.88
E02001688	62.03009326	56.58	67.67	22.02979767	14.57	32.84	9.327752948	4.3	19.44	13.9989022	6.65	27.17
E02001689	61.64383935	56.18	67.31	21.14440707	13.93	31.69	8.92805524	4.11	18.69	16.2241269	7.81	30.74
E02001690	53.76845286	48.13	59.84	17.24396824	11.17	26.5	6.830666416	3.11	14.67	10.9309054	5.09	21.95
E02001691	59.11808538	53.56	64.95	19.33585558	12.64	29.32	7.871211107	3.6	16.69	15.1823872	7.26	29.09
E02001692	62.97117322	57.56	68.54	23.21907337	15.44	34.35	10.21207095	4.74	21.06	13.0781487	6.17	25.64
E02001693	59.01423142	53.46	64.85	21.2013751	13.97	31.77	9.031615877	4.16	18.89	11.3165562	5.29	22.63
E02001694	53.05668338	47.41	59.15	16.62088502	10.74	25.65	6.497531721	2.95	14.01	11.3725577	5.31	22.73
E02001695	51.01445953	45.38	57.16	15.75161281	10.14	24.44	6.040806595	2.73	13.1	10.0021205	4.64	20.3
E02001696	58.41362526	52.84	64.28	20.43568969	13.42	30.77	8.706827018	4	18.28	11.5797732	5.42	23.09
E02001697	50.6272959	44.99	56.78	15.2506495	9.8	23.74	5.725455614	2.59	12.47	9.9689474	4.62	20.24
E02001698	46.79630892	41.23	52.99	13.73588094	8.77	21.6	4.874980089	2.19	10.73	7.9264029	3.63	16.48
E02001699	55.42613468	49.8	61.44	18.61011132	12.13	28.35	7.678651111	3.51	16.32	10.9711847	5.11	22.02
E02001700	51.66850837	46.03	57.8	16.14083091	10.41	24.98	6.229299211	2.82	13.48	10.1660355	4.72	20.6
E02001701	48.30725073	42.71	54.49	14.16977376	9.06	22.22	5.099884293	2.3	11.19	9.1507015	4.22	18.76
E02001702	61.51093637	56.04	67.19	22.68308491	15.05	33.67	9.90941727	4.59	20.51	11.9380039	5.6	23.71
E02001703	50.39194083	44.76	56.55	15.86778805	10.22	24.61	6.148110146	2.78	13.32	8.8393828	4.07	18.18
E02001704	57.42087514	51.82	63.34	19.97387865	13.09	30.16	8.387432864	3.85	17.68	11.3864961	5.32	22.75
E02001705	53.08144883	47.44	59.18	17.11588858	11.08	26.33	6.729015552	3.06	14.47	10.3143876	4.79	20.86
E02001706	57.44940722	51.85	63.37	19.58326257	12.82	29.65	8.161851756	3.74	17.25	11.3779291	5.32	22.74
E02001707	53.45346437	47.81	59.54	17.40648425	11.29	26.72	6.928800653	3.15	14.86	10.3409472	4.8	20.91
E02001708	52.74816033	47.1	58.86	16.00136184	10.31	24.79	6.147695953	2.78	13.32	10.727	4.99	21.59
E02001709	49.30496411	43.69	55.48	14.330562	9.17	22.45	5.220278619	2.35	11.44	8.859153	4.08	18.22
E02001710	59.25444624	53.7	65.08	21.1442288	13.93	31.69	8.984223544	4.14	18.8	11.8960262	5.58	23.63
E02001711	58.46585645	52.89	64.33	20.585329	13.53	30.96	8.727969372	4.01	18.32	11.5120714	5.38	22.97
E02001712	54.04155465	48.4	60.11	16.9924887	11	26.16	6.601763529	3	14.22	11.8527403	5.55	23.56
E02001713	51.32118735	45.68	57.46	15.4671694	9.95	24.05	5.830943312	2.64	12.68	9.9004386	4.59	20.12
E02001714	50.51190179	44.88	56.67	14.76715457	9.47	23.06	5.451455666	2.46	11.91	10.5799436	4.92	21.33
E02001715	59.61601693	54.08	65.42	20.80363329	13.69	31.25	8.805595213	4.05	18.46	12.1495392	5.7	24.07
E02001718	58.06781622	52.49	63.96	20.36899901	13.38	30.68	8.560710829	3.93	18	11.7097002	5.48	23.31
E02001719	53.02147581	47.38	59.12	16.58030324	10.71	25.59	6.385053301	2.89	13.79	11.207444	5.23	22.44
E02001720	68.01707501	62.91	73.15	23.62257913	15.73	34.86	10.20613732	4.73	21.05	24.9409154	12.69	43.23
E02001721	54.71574788	49.08	60.76	18.22210838	11.86	27.83	7.390723213	3.37	15.76	10.7780904	5.02	21.68
E02001722	56.54037035	50.93	62.51	19.26709019	12.59	29.23	8.034318197	3.68	17	11.7368034	5.5	23.36
E02001723	57.8038443	52.22	63.71	19.551983	12.79	29.6	8.062335976	3.69	17.06	12.3863978	5.82	24.47
E02001724	66.94582283	61.77	72.19	23.43952524	15.6	34.63	9.982708243	4.62	20.64	22.8983726	11.5	40.5
E02001725	66.85262774	61.67	72.1	24.19733039	16.16	35.58	10.28221874	4.77	21.18	20.1871383	9.96	36.7
E02001726	57.67752159	52.09	63.59	19.37095886	12.67	29.36	8.008026651	3.67	16.95	13.3564254	6.32	26.11
E02001727	54.43251359	48.79	60.48	17.91696949	11.64	27.41	7.20480606	3.28	15.4	11.2360707	5.25	22.49
E02001728	54.94213869	49.31	60.98	18.14728298	11.8	27.73	7.332925778	3.34	15.65	11.3501239	5.3	22.69
E02001729	65.27326139	59.99	70.66	22.71069971	15.07	33.71	9.702977484	4.49	20.13	18.6287222	9.1	34.41
E02001730	72.31748754	67.57	77	27.14589406	18.36	39.2	12.23182533	5.74	24.63	25.8450904	13.23	44.41
E02001731	72.86142016	68.17	77.48	27.78902394	18.85	39.97	12.67184902	5.96	25.39	24.0069347	12.14	42
E02001732	58.50241752	52.93	64.37	20.44299611	13.43	30.78	8.631012612	3.97	18.14	11.4947937	5.37	22.94
E02001733	63.49210431	58.11	69.03	23.47414794	15.62	34.67	10.18910505	4.72	21.01	13.6186104	6.45	26.54
E02001734	60.24610136	54.73	66.01	21.33705044	14.07	31.94	9.088692661	4.19	18.99	12.8258895	6.05	25.22
E02001735	65.58486561	60.32	70.95	25.1101511	16.83	36.72	11.29830262	5.27	23	13.0225846	6.15	25.55
E02001736	63.21659396	57.82	68.77	21.97454085	14.53	32.76	9.478632011	4.38	19.71	14.342672	6.82	27.73
E02001737	65.3181679	60.04	70.7	25.5075784	17.13	37.21	11.39201503	5.32	23.17	12.7672622	6.02	25.12
E02001738	45.72367547	40.19	51.91	13.08350498	8.33	20.66	4.501897666	2.02	9.95	7.4308342	3.39	15.54
E02001739	54.55091902	48.91	60.6	18.11948348	11.78	27.69	7.392348047	3.37	15.77	10.7083173	4.98	21.56
E02001740	47.45124135	41.87	53.64	13.37780156	8.53	21.09	4.705944877	2.11	10.38	8.459903	3.88	17.48
E02001741	49.63586609	44.01	55.81	15.13691974	9.72	23.58	5.643963643	2.55	12.3	9.1509123	4.22	18.76
E02001742	48.60515048	43	54.79	14.34998695	9.18	22.47	5.213626304	2.35	11.43	8.8577697	4.08	18.22
E02001743	51.50563615	45.86	57.64	15.45858914	9.94	24.03	5.856806451	2.65	12.73	10.5620266	4.91	21.3
E02001744	53.16802697	47.52	59.26	16.5468837	10.69	25.54	6.442278647	2.92	13.9	10.5805048	4.92	21.33
E02001745	54.71054394	49.07	60.75	17.74433705	11.52	27.18	7.130345308	3.25	15.26	11.2781994	5.27	22.56
E02001746	52.25565533	46.61	58.38	16.37285893	10.57	25.3	6.337585848	2.87	13.69	10.1940728	4.73	20.65
E02001747	47.89059705	42.3	54.08	14.17640776	9.07	22.23	5.101412876	2.3	11.2	8.4789177	3.89	17.52
E02001748	55.50955593	49.88	61.52	17.71231626	11.5	27.14	7.121180331	3.24	15.24	11.5852743	5.42	23.1
E02001749	51.87014081	46.23	58	16.24175349	10.48	25.12	6.280220468	2.85	13.58	10.0337025	4.65	20.36
E02001750	49.4611946	43.84	55.64	14.85204272	9.53	23.18	5.501975834	2.48	12.01	9.4402414	4.36	19.29
E02001751	53.72734737	48.08	59.8	17.44934294	11.32	26.78	6.962361169	3.17	14.93	10.5335289	4.9	21.25
E02001752	57.72295614	52.13	63.63	19.79873431	12.97	29.93	8.301288815	3.81	17.51	11.887735	5.57	23.62
E02001753	52.2561204	46.61	58.38	16.64674905	10.76	25.68	6.450169635	2.93	13.92	9.1852375	4.24	18.82
E02001754	49.49144834	43.87	55.67	14.65053271	9.39	22.9	5.36129949	2.42	11.73	9.3515102	4.32	19.12
E02001755	51.65869861	46.02	57.79	15.63547871	10.06	24.28	5.946527503	2.69	12.91	10.2425516	4.75	20.73
E02001756	59.52890817	53.99	65.34	20.62839241	13.56	31.02	8.647333989	3.97	18.17	12.7523197	6.01	25.09
E02001757	51.28433666	45.64	57.43	16.17705372	10.43	25.03	6.261628152	2.84	13.54	9.6513695	4.46	19.67
E02001758	52.98956247	47.34	59.09	16.87402222	10.92	25.99	6.645261199	3.02	14.31	10.7655269	5.01	21.66
E02001759	53.4945181	47.85	59.58	16.76727409	10.84	25.85	6.494688999	2.95	14.01	11.2460913	5.25	22.51
E02001760	61.58412558	56.12	67.26	22.2642793	14.74	33.14	9.587202297	4.43	19.91	12.9702425	6.12	25.46
E02001761	53.06310764	47.42	59.16	17.15704445	11.11	26.38	6.7784989	3.08	14.57	10.3940158	4.83	21
E02001762	49.99572526	44.37	56.16	14.84279343	9.52	23.17	5.493208534	2.48	12	10.5794492	4.92	21.33
E02001763	58.59062591	53.02	64.45	20.51339488	13.48	30.87	8.676111167	3.99	18.22	12.0904218	5.67	23.97
E02001764	60.90154986	55.41	66.62	21.8297792	14.43	32.58	9.359139035	4.32	19.49	12.3217443	5.79	24.36
E02001765	59.81784847	54.29	65.61	20.82093706	13.7	31.27	8.771598437	4.03	18.4	12.6777325	5.97	24.97
E02001766	57.51057355	51.92	63.43	18.77833295	12.25	28.57	7.608623868	3.47	16.19	13.608157	6.44	26.53
E02001767	55.44224456	49.81	61.46	18.37144171	11.96	28.03	7.392230264	3.37	15.77	11.493002	5.37	22.94
E02001768	55.252116	49.62	61.27	17.81126892	11.57	27.27	7.089091165	3.23	15.18	11.967133	5.61	23.76
E02001769	62.07591833	56.63	67.72	22.19717249	14.69	33.05	9.482108873	4.38	19.72	13.5929369	6.44	26.5
E02001770	52.38000645	46.74	58.5	15.99534766	10.31	24.78	6.073922339	2.75	13.17	11.7569601	5.51	23.39
E02001771	55.98418449	50.36	61.97	19.53935373	12.78	29.59	8.190651868	3.75	17.3	10.2337463	4.75	20.72
E02001772	53.78169387	48.14	59.86	17.50696329	11.36	26.86	6.941706496	3.16	14.89	11.2127431	5.23	22.45
E02001773	47.94445697	42.35	54.13	14.34080826	9.18	22.46	5.23024447	2.36	11.46	8.5714512	3.94	17.69
E02001774	57.76041875	52.17	63.67	20.08748143	13.17	30.31	8.385242038	3.85	17.67	11.6065333	5.43	23.13
E02001775	58.19023909	52.61	64.07	20.42810244	13.42	30.76	8.66210595	3.98	18.19	11.647914	5.45	23.21
E02001776	57.83280855	52.24	63.73	19.85779542	13.01	30.01	8.261838683	3.79	17.44	12.2273666	5.74	24.2
E02001777	54.12531988	48.48	60.19	17.39524059	11.28	26.71	6.90333555	3.14	14.81	11.7110757	5.48	23.31
E02001778	56.63803804	51.03	62.6	18.95295721	12.37	28.81	7.704512102	3.52	16.37	12.2366845	5.75	24.22
E02001779	59.46644289	53.92	65.28	21.30950066	14.05	31.91	9.164074399	4.22	19.13	12.2368152	5.75	24.22
E02001780	57.16567846	51.56	63.1	19.92608377	13.06	30.1	8.469461946	3.89	17.83	10.5929847	4.93	21.36
E02001781	60.25030509	54.73	66.01	21.78260139	14.39	32.52	9.397062019	4.34	19.56	11.9939545	5.63	23.8
E02001782	57.09813744	51.49	63.04	19.72850963	12.92	29.84	8.252554011	3.78	17.42	11.1621933	5.21	22.36
E02001783	60.91264069	55.42	66.63	21.81461394	14.41	32.56	9.466820687	4.37	19.69	12.7239336	5.99	25.05
E02001784	57.54752761	51.95	63.46	20.29052543	13.32	30.58	8.615813939	3.96	18.11	11.0106918	5.13	22.09
E02001785	52.97745402	47.33	59.08	17.45942944	11.32	26.79	7.007041974	3.19	15.02	9.4476507	4.36	19.3
E02001786	56.41781756	50.8	62.39	19.33570893	12.64	29.32	8.055011798	3.69	17.04	11.3000557	5.28	22.6
E02001787	55.23425196	49.6	61.26	18.76737627	12.24	28.56	7.762683387	3.55	16.48	10.5494987	4.9	21.28
E02001788	54.4111751	48.77	60.46	17.65120615	11.46	27.05	7.096614871	3.23	15.19	10.9179208	5.09	21.93
E02001789	45.9007302	40.36	52.09	13.02787835	8.29	20.58	4.48093176	2.01	9.91	7.6985454	3.52	16.05
E02001790	51.115167	45.48	57.26	15.83329204	10.2	24.56	6.07213651	2.75	13.16	9.703538	4.49	19.76
E02001791	47.47262839	41.89	53.66	13.60412064	8.68	21.41	4.803678268	2.16	10.58	9.3874077	4.33	19.19
E02001792	47.36686651	41.79	53.56	13.8475648	8.84	21.76	4.909973713	2.21	10.8	8.8304631	4.06	18.17
E02001793	60.87751666	55.38	66.6	22.02085626	14.56	32.82	9.493131991	4.38	19.74	12.6569062	5.96	24.93
E02001794	59.13879476	53.59	64.97	21.24622298	14	31.82	9.078921672	4.18	18.97	11.8156897	5.54	23.5
E02001795	57.10338021	51.5	63.04	19.72804981	12.92	29.84	8.162076619	3.74	17.25	11.5045366	5.38	22.96
E02001796	54.10153316	48.46	60.17	17.30529029	11.22	26.58	6.765343956	3.07	14.54	12.105514	5.68	23.99
E02001797	50.04885571	44.42	56.22	14.92450394	9.58	23.29	5.568737363	2.51	12.15	10.0530474	4.66	20.39
E02001798	56.75207286	51.14	62.71	19.32669407	12.63	29.31	8.044332296	3.68	17.02	11.4926281	5.37	22.94
E02001799	59.70445284	54.17	65.5	21.13646465	13.93	31.68	8.970253491	4.13	18.77	12.5113488	5.89	24.69
E02001800	55.99611504	50.37	61.99	18.73765828	12.22	28.52	7.758218586	3.55	16.47	11.1804102	5.22	22.39
E02001801	58.16114255	52.58	64.05	18.960487	12.38	28.82	7.635263441	3.49	16.24	16.0759005	7.73	30.51
E02001802	61.23684015	55.75	66.93	22.46655582	14.89	33.39	9.768013618	4.52	20.25	12.463318	5.86	24.6
E02001803	64.01461386	58.66	69.51	22.54137147	14.94	33.49	9.540454444	4.41	19.83	17.9647879	8.74	33.42
E02001804	55.89410926	50.27	61.89	18.69102505	12.19	28.46	7.64028875	3.49	16.25	11.4913293	5.37	22.93
E02001805	50.10752876	44.48	56.27	15.25815746	9.8	23.75	5.664046823	2.56	12.34	10.1418076	4.7	20.55
E02001806	60.74444587	55.24	66.47	21.43600791	14.14	32.07	9.072165464	4.18	18.96	13.6081969	6.44	26.53
E02001807	55.9786841	50.36	61.97	18.35543159	11.95	28.01	7.521908085	3.43	16.02	11.3829066	5.32	22.74
E02001808	53.37109489	47.73	59.46	16.16845027	10.43	25.02	6.13005336	2.78	13.28	13.1107585	6.19	25.7
E02001809	52.16679503	46.52	58.29	16.78577314	10.85	25.87	6.615149348	3	14.25	9.5382186	4.41	19.46
E02001810	54.0330537	48.39	60.1	17.41443825	11.29	26.73	6.957826697	3.17	14.92	11.256742	5.26	22.52
E02001811	57.93446299	52.35	63.83	20.38748954	13.39	30.71	8.614231373	3.96	18.1	11.696592	5.48	23.29
E02001812	48.00481432	42.41	54.19	13.98470145	8.94	21.96	4.979511705	2.24	10.94	9.3827403	4.33	19.18
E02001813	61.67889812	56.21	67.35	22.47598125	14.89	33.41	9.813444151	4.54	20.33	12.8210227	6.04	25.21
E02001814	55.3500758	49.72	61.37	18.2083089	11.85	27.81	7.383205081	3.37	15.75	11.5661213	5.41	23.06
E02001815	50.65660463	45.02	56.81	15.65999158	10.08	24.32	6.018650388	2.72	13.06	9.4098399	4.35	19.23
E02001816	56.81828413	51.21	62.77	20.00428226	13.12	30.2	8.366508818	3.84	17.64	10.506981	4.88	21.2
E02001817	55.62598915	50	61.63	18.75486206	12.23	28.54	7.67558623	3.51	16.32	11.1870553	5.22	22.4
E02001818	55.67693191	50.05	61.68	18.32870848	11.93	27.97	7.482236015	3.41	15.94	11.6266168	5.44	23.17
E02001819	48.31576248	42.72	54.5	14.42731141	9.24	22.58	5.275511086	2.38	11.55	8.9035711	4.1	18.3
E02001820	54.77421526	49.14	60.81	17.72055568	11.5	27.15	7.181331083	3.27	15.36	10.9981758	5.13	22.07
E02001821	51.38474164	45.74	57.53	15.79343588	10.17	24.5	6.080001532	2.75	13.18	10.3658449	4.81	20.95
E02001822	51.8494732	46.21	57.98	15.94324016	10.27	24.71	6.111545308	2.77	13.24	11.0657173	5.16	22.19
E02001823	55.06948614	49.44	61.1	17.80527572	11.56	27.26	7.178016721	3.27	15.35	11.5023957	5.38	22.95
E02001824	53.59208949	47.95	59.67	17.47773267	11.34	26.82	7.011414933	3.19	15.03	10.479446	4.87	21.15
E02001825	52.52397128	46.88	58.64	17.08274613	11.06	26.28	6.767527399	3.08	14.55	9.9294801	4.6	20.17
E02001826	57.5551934	51.96	63.47	19.53538623	12.78	29.58	8.158286832	3.74	17.24	11.9482601	5.6	23.72
E02001827	49.88469506	44.26	56.05	15.08524425	9.69	23.51	5.64226537	2.55	12.3	9.4055844	4.34	19.22
E02001828	49.45352475	43.83	55.63	14.93839893	9.58	23.31	5.52718983	2.49	12.06	9.1293285	4.21	18.72
E02001829	48.67011686	43.06	54.85	13.80196789	8.81	21.7	4.943500655	2.22	10.87	9.456311	4.37	19.31
E02001830	47.8368842	42.25	54.03	13.90842166	8.89	21.85	4.96318257	2.23	10.91	8.6478375	3.98	17.83
E02001831	55.5161332	49.89	61.53	18.27124633	11.89	27.89	7.408250017	3.38	15.8	11.6594139	5.46	23.22
E02001832	49.73911871	44.12	55.91	14.82670384	9.51	23.15	5.493145446	2.48	12	10.0264329	4.65	20.35
E02001833	50.26657259	44.64	56.43	14.78089771	9.48	23.08	5.496873712	2.48	12	10.844011	5.05	21.8
E02001834	56.72770118	51.12	62.68	18.87293851	12.31	28.7	7.667681798	3.5	16.3	13.0692211	6.17	25.63
E02001835	50.92568787	45.29	57.08	15.25793824	9.8	23.75	5.679051881	2.56	12.37	10.3912387	4.83	21
E02001836	50.27925434	44.65	56.44	14.91678741	9.57	23.28	5.528494	2.49	12.07	11.0469668	5.15	22.16
E02001837	60.74808618	55.25	66.48	21.59526543	14.26	32.28	9.195490838	4.24	19.19	13.8225439	6.55	26.88
E02001838	47.97673961	42.38	54.16	13.78203052	8.8	21.67	4.902346957	2.2	10.79	9.5897394	4.43	19.56
E02001839	53.01765112	47.37	59.12	16.58340123	10.71	25.59	6.390475007	2.9	13.8	11.9457409	5.6	23.72
E02001840	60.94554887	55.45	66.66	21.76989726	14.38	32.5	9.290320732	4.28	19.37	13.4017763	6.34	26.18
E02001841	46.75481357	41.19	52.95	13.43132217	8.56	21.16	4.697995515	2.11	10.36	8.3318409	3.82	17.24
E02001842	51.56996864	45.93	57.71	15.33712833	9.86	23.87	5.739624216	2.59	12.5	11.9368656	5.6	23.7
E02001843	51.28057963	45.64	57.42	15.3367498	9.86	23.86	5.703675679	2.58	12.42	12.2980834	5.78	24.32
E02001844	51.90535721	46.26	58.03	16.235195	10.47	25.11	6.171057846	2.79	13.36	10.5603784	4.91	21.3
E02001845	52.71765601	47.07	58.83	15.85147243	10.21	24.58	6.011048698	2.72	13.04	12.9159805	6.09	25.37
E02001846	58.31035599	52.73	64.19	19.85264779	13.01	30	8.19927753	3.76	17.32	13.2852851	6.28	25.99
E02001847	49.4791205	43.86	55.65	14.78188112	9.48	23.09	5.428704187	2.45	11.86	9.8584664	4.56	20.04
E02001848	59.24900955	53.7	65.07	20.33042623	13.35	30.63	8.520520382	3.91	17.93	13.6994628	6.49	26.68
E02001849	60.27147233	54.75	66.03	20.77770601	13.67	31.22	8.617181702	3.96	18.11	14.340443	6.82	27.73
E02001850	53.39719949	47.75	59.48	16.13647468	10.41	24.98	6.156779797	2.79	13.33	13.1261888	6.2	25.72
E02001851	55.44396993	49.81	61.46	18.16629729	11.82	27.75	7.311839393	3.33	15.61	11.875587	5.57	23.6
E02001852	55.86758148	50.24	61.86	17.8794861	11.62	27.36	7.100674034	3.23	15.2	13.4902879	6.38	26.33
E02001854	55.36906059	49.74	61.39	17.96998635	11.68	27.49	7.180140916	3.27	15.36	12.3782109	5.82	24.46
E02001855	63.45898984	58.08	69	24.059568	16.05	35.41	10.67067121	4.96	21.88	12.9317311	6.1	25.4
E02001856	56.78846063	51.18	62.74	17.74392844	11.52	27.18	7.026085237	3.2	15.05	14.9376908	7.13	28.7
E02001857	60.3523425	54.84	66.11	20.40877543	13.4	30.73	8.484307777	3.89	17.86	15.3648071	7.36	29.38
E02001858	58.87761669	53.32	64.72	19.52557974	12.78	29.57	8.025172799	3.67	16.99	14.7826475	7.05	28.45
E02001859	59.22903491	53.68	65.05	19.12171883	12.49	29.03	7.841899356	3.59	16.64	15.798682	7.58	30.07
E02001860	58.61573004	53.05	64.48	18.96040716	12.38	28.82	7.779977136	3.56	16.52	14.3084155	6.81	27.68
E02001861	61.83734179	56.38	67.49	21.03209566	13.85	31.55	9.006935574	4.15	18.84	15.4329374	7.39	29.49
E02001862	58.94518094	53.39	64.79	19.46214646	12.73	29.48	8.091594934	3.71	17.11	13.7041772	6.49	26.69
E02001863	59.90451113	54.37	65.69	19.4626348	12.73	29.49	8.200476232	3.76	17.32	14.7851123	7.05	28.45
E02001864	64.45545878	59.12	69.91	23.55928782	15.69	34.78	10.37143219	4.81	21.34	14.5275723	6.92	28.04
E02001865	58.70312847	53.14	64.56	18.91757024	12.35	28.76	7.79565975	3.56	16.55	14.3420131	6.82	27.73
E02001866	61.99380556	56.54	67.64	20.86936181	13.73	31.33	9.009671963	4.15	18.84	15.131901	7.23	29.01
E02001867	63.43600936	58.05	68.97	22.0032932	14.55	32.8	9.703588131	4.49	20.13	15.0011403	7.17	28.8
E02001868	53.93234	48.29	60	15.9764553	10.3	24.76	6.122135416	2.77	13.26	13.9909943	6.64	27.16
E02001869	68.93895482	63.9	73.99	26.34295639	17.76	38.23	12.02536255	5.64	24.27	14.9777214	7.15	28.76
E02001870	56.7272706	51.12	62.68	17.48562127	11.34	26.83	7.01799591	3.19	15.04	14.5801302	6.95	28.12
E02001871	59.77646549	54.24	65.57	21.22754652	13.99	31.8	8.963747312	4.13	18.76	12.7388612	6	25.07
E02001872	59.67105	54.13	65.47	21.21613625	13.98	31.79	8.976868937	4.13	18.78	13.1172077	6.19	25.71
E02001873	62.35528154	56.92	67.97	21.46434526	14.16	32.11	9.134046039	4.21	19.08	15.0820485	7.21	28.93
E02001874	61.28668523	55.81	66.98	20.05554175	13.15	30.27	8.644229367	3.97	18.16	15.2665147	7.3	29.23
E02001875	67.46893995	62.33	72.66	24.81112929	16.61	36.35	11.06147636	5.16	22.58	16.6289866	8.02	31.37
E02001876	76.10388239	71.75	80.32	30.73576782	21.13	43.43	14.66990148	6.99	28.73	25.077634	12.77	43.41
E02001877	59.89209979	54.36	65.68	19.04284393	12.43	28.93	8.042760703	3.68	17.02	15.0798171	7.21	28.93
E02001878	61.74478083	56.28	67.41	20.5302575	13.49	30.89	8.857835524	4.07	18.56	15.4449158	7.4	29.51
E02001879	61.48903196	56.02	67.17	20.75747661	13.65	31.19	8.735254855	4.02	18.33	15.8628973	7.62	30.17
E02001880	62.68182034	57.26	68.28	22.33773823	14.79	33.23	9.671442722	4.47	20.07	14.6701401	6.99	28.27
E02001881	60.87365371	55.38	66.6	20.0766859	13.17	30.3	8.570094512	3.94	18.02	15.2458827	7.29	29.19
E02001882	56.95071676	51.34	62.9	18.55531607	12.09	28.28	7.519945144	3.43	16.02	13.366708	6.32	26.12
E02001883	60.4986937	54.99	66.25	21.52131863	14.2	32.18	9.140263974	4.21	19.09	13.4043194	6.34	26.19
E02001884	59.7954044	54.26	65.59	18.78370741	12.25	28.58	7.855939039	3.59	16.66	15.6186538	7.49	29.79
E02001886	57.83485964	52.25	63.74	18.37616097	11.96	28.03	7.361326495	3.36	15.71	14.9029608	7.11	28.64
E02001888	58.29795496	52.72	64.17	19.79059006	12.96	29.92	8.210532716	3.76	17.34	13.542185	6.41	26.42
E02001889	58.0987156	52.52	63.99	18.24203027	11.87	27.85	7.450999091	3.4	15.88	14.8934428	7.11	28.63
E02001890	60.31910885	54.8	66.08	20.08907354	13.18	30.31	8.231460782	3.77	17.38	15.4162364	7.38	29.47
E02001892	61.09932271	55.61	66.81	20.63782917	13.57	31.03	8.846908704	4.07	18.54	14.5658782	6.94	28.1
E02001893	53.62728077	47.98	59.71	17.01645778	11.01	26.19	6.679364234	3.03	14.37	12.1605964	5.71	24.09
E02001895	58.97983795	53.42	64.82	20.45823613	13.44	30.8	8.595694538	3.95	18.07	13.0255186	6.15	25.55
E02001896	57.19548768	51.59	63.13	17.56669937	11.4	26.94	7.044962247	3.21	15.09	14.6253722	6.97	28.19
E02001897	65.51199088	60.24	70.88	23.55413722	15.68	34.77	10.53222374	4.89	21.63	15.6035357	7.48	29.76
E02001898	50.41077681	44.78	56.57	14.89002334	9.55	23.24	5.50217825	2.48	12.01	11.4925411	5.37	22.94
E02001899	49.88395298	44.26	56.05	14.70011953	9.42	22.97	5.383739421	2.43	11.77	9.6577351	4.47	19.68
E02001900	62.78783817	57.37	68.38	22.3830046	14.83	33.29	9.72691481	4.5	20.17	15.858139	7.61	30.17
E02001901	55.65574906	50.03	61.66	17.48123236	11.34	26.82	6.794786986	3.09	14.6	12.4927384	5.88	24.65
E02001902	52.68488643	47.04	58.79	16.04621224	10.34	24.85	6.130518997	2.78	13.28	12.141724	5.7	24.06
E02001903	60.91561684	55.42	66.63	19.90883738	13.05	30.08	8.578761002	3.94	18.04	14.9294384	7.13	28.69
E02001904	57.35331695	51.75	63.28	18.24062564	11.87	27.85	7.344128638	3.35	15.67	14.2116438	6.76	27.52
E02001905	64.44297532	59.11	69.9	22.85879231	15.17	33.89	9.759969429	4.51	20.23	22.5541438	11.3	40.03
E02001906	53.5028176	47.86	59.59	16.73586685	10.82	25.8	6.55694746	2.98	14.13	11.6393576	5.45	23.19
E02001907	52.65491843	47.01	58.76	16.25576503	10.49	25.14	6.238273926	2.83	13.5	11.9368072	5.6	23.7
E02001908	57.95462951	52.37	63.85	17.8206597	11.57	27.28	7.284268271	3.32	15.56	14.7276013	7.02	28.36
E02001909	60.51118812	55	66.26	19.75672936	12.94	29.87	8.383107383	3.85	17.67	15.1874391	7.26	29.1
E02001910	61.77999047	56.32	67.44	21.0919431	13.89	31.62	9.089197518	4.19	18.99	15.378272	7.36	29.4
E02001911	62.24733194	56.81	67.87	22.4394789	14.87	33.36	9.685912612	4.48	20.1	13.7661312	6.53	26.79
E02001913	62.59043197	57.17	68.19	21.94644501	14.51	32.73	9.29324054	4.29	19.37	15.9068634	7.64	30.24
E02001914	56.14886715	50.53	62.13	17.54438353	11.38	26.91	6.962744936	3.17	14.93	13.508495	6.39	26.36
E02001915	56.21491218	50.6	62.19	18.04577719	11.73	27.59	7.19823104	3.28	15.39	13.2572187	6.27	25.94
E02001916	58.73702487	53.17	64.59	19.14634232	12.51	29.07	7.92815259	3.63	16.8	14.5763253	6.94	28.11
E02001918	58.11710143	52.54	64	19.49292282	12.75	29.53	7.929274472	3.63	16.8	12.9624362	6.11	25.45
E02001919	54.55776611	48.92	60.61	16.92753845	10.95	26.07	6.540724504	2.97	14.1	13.0821962	6.18	25.65
E02001920	59.14740457	53.59	64.98	20.73621651	13.64	31.16	8.767854826	4.03	18.39	12.8327653	6.05	25.23
E02001921	58.22565635	52.65	64.11	19.69945019	12.9	29.8	8.157931806	3.74	17.24	12.6809671	5.97	24.97
E02001922	74.59468821	70.08	79	26.63897196	17.98	38.59	12.01633682	5.63	24.26	30.5051413	16.11	50.15
E02001923	54.70714602	49.07	60.75	16.7687032	10.84	25.85	6.555718947	2.98	14.13	13.4991612	6.39	26.35
E02001924	54.16467912	48.52	60.23	16.91683682	10.95	26.05	6.641463956	3.02	14.3	12.5182725	5.89	24.7
E02001925	56.76881167	51.16	62.72	18.78032981	12.25	28.58	7.624976625	3.48	16.22	12.9784492	6.12	25.48
E02001926	58.93457665	53.38	64.78	19.42462181	12.7	29.44	7.921405156	3.62	16.79	15.4036326	7.38	29.45
E02001927	59.00908957	53.45	64.85	20.59570152	13.54	30.98	8.659002014	3.98	18.19	12.6948839	5.98	25
E02001928	58.09596392	52.51	63.98	20.39180224	13.39	30.71	8.573343526	3.94	18.03	12.2151301	5.74	24.18
E02001929	60.78124616	55.28	66.51	21.01562404	13.84	31.53	8.92432013	4.11	18.69	14.3422237	6.82	27.73
E02001930	53.89445501	48.25	59.97	16.38330347	10.58	25.32	6.306868515	2.86	13.63	12.377297	5.82	24.46
E02001931	52.290832	46.65	58.41	16.03110794	10.33	24.83	6.148930706	2.78	13.32	11.4036483	5.33	22.78
E02001932	61.75155001	56.29	67.41	22.12153914	14.64	32.95	9.51306667	4.39	19.78	13.9711401	6.63	27.13
E02001933	55.60760143	49.98	61.61	18.14043086	11.8	27.72	7.261493275	3.31	15.51	12.1156748	5.69	24.01
E02001934	51.68282045	46.04	57.82	15.22150819	9.78	23.7	5.706927738	2.58	12.43	11.9898548	5.62	23.79
E02001935	56.18791031	50.57	62.17	18.91696203	12.34	28.76	7.825455433	3.58	16.6	11.0005878	5.13	22.08
E02001936	51.69514553	46.05	57.83	15.85871838	10.22	24.59	6.077779875	2.75	13.18	10.3227636	4.79	20.88
E02001937	58.56145764	52.99	64.42	20.11074481	13.19	30.34	8.356657821	3.83	17.62	12.9141953	6.09	25.37
E02001938	55.39133225	49.76	61.41	17.56705154	11.4	26.94	6.927843464	3.15	14.86	12.6909085	5.98	24.99
E02001939	59.66923663	54.13	65.47	22.01978825	14.56	32.82	9.61944196	4.45	19.97	10.2333756	4.75	20.72
E02001941	58.18985298	52.61	64.07	20.21189532	13.26	30.47	8.416587919	3.86	17.73	12.7462097	6.01	25.08
E02001942	55.89773227	50.27	61.89	18.46789955	12.03	28.16	7.466601375	3.41	15.91	11.7981966	5.53	23.46
E02001943	55.69748103	50.07	61.7	18.35146114	11.95	28	7.385245214	3.37	15.75	12.0460174	5.65	23.89
E02001944	55.02293629	49.39	61.05	17.50269469	11.35	26.85	6.940195755	3.16	14.89	12.4664217	5.86	24.61
E02001945	60.59892087	55.09	66.34	21.43702372	14.14	32.07	9.144015784	4.21	19.1	13.4741137	6.38	26.3
E02001946	51.1909787	45.55	57.34	15.54175464	10	24.15	5.865147871	2.65	12.75	10.8867289	5.07	21.88
E02001947	62.94410222	57.54	68.52	23.48179988	15.63	34.68	10.22376238	4.74	21.08	13.6470127	6.46	26.59
E02001948	53.02680304	47.38	59.13	16.49211657	10.65	25.47	6.357390554	2.88	13.73	12.312849	5.79	24.35
E02001949	58.11215178	52.53	64	20.12042493	13.2	30.35	8.353332864	3.83	17.61	12.7237429	5.99	25.05
E02001950	52.94278596	47.3	59.04	16.57227912	10.71	25.58	6.404687856	2.9	13.83	12.0182448	5.64	23.84
E02001951	62.2254135	56.78	67.85	22.97505211	15.26	34.04	9.948669962	4.61	20.58	13.0433585	6.16	25.58
E02001952	62.56731045	57.14	68.17	22.9189846	15.22	33.97	9.946254398	4.61	20.57	13.8342178	6.56	26.9
E02001953	51.67647801	46.03	57.81	16.35489645	10.56	25.28	6.326911061	2.87	13.67	10.2413239	4.75	20.73
E02001954	62.25284485	56.81	67.88	23.04021468	15.31	34.12	10.03126898	4.65	20.73	12.9795693	6.12	25.48
E02001955	57.51448013	51.92	63.43	19.55649406	12.8	29.61	8.030030813	3.68	17	12.9785023	6.12	25.48
E02001956	54.42191935	48.78	60.47	17.26820363	11.19	26.53	6.808899878	3.09	14.63	12.5904079	5.93	24.82
E02001957	52.39864252	46.75	58.52	16.16901586	10.43	25.02	6.208228457	2.81	13.44	11.8568362	5.56	23.57
E02001958	55.43504223	49.81	61.45	17.43728586	11.31	26.76	6.86378298	3.12	14.74	13.2205583	6.25	25.88
E02001959	51.73231763	46.09	57.87	15.25221803	9.8	23.75	5.67788364	2.56	12.37	11.8755917	5.57	23.6
E02001961	59.30905388	53.76	65.13	20.07851532	13.17	30.3	8.360462887	3.83	17.62	13.4266265	6.35	26.22
E02001962	57.74135202	52.15	63.65	18.36519775	11.96	28.02	7.441815744	3.4	15.86	14.3843898	6.84	27.8
E02001963	51.47156425	45.83	57.61	15.37331718	9.88	23.92	5.775761011	2.61	12.57	11.3578546	5.31	22.7
E02001964	65.80430421	60.55	71.15	24.33177676	16.26	35.75	10.8905902	5.07	22.28	13.6782578	6.48	26.64
E02001965	52.64017034	46.99	58.75	16.03185588	10.33	24.83	6.137156394	2.78	13.29	11.3679444	5.31	22.72
E02001966	58.11803825	52.54	64	18.12683491	11.79	27.7	7.341208062	3.35	15.67	14.4895062	6.9	27.97
E02001967	49.4046529	43.79	55.58	14.57282588	9.34	22.79	5.319234364	2.4	11.64	9.7452811	4.51	19.84
E02001968	54.75431414	49.12	60.79	16.40448497	10.59	25.35	6.32066847	2.86	13.66	13.7173242	6.5	26.71
E02001969	57.27559729	51.68	63.21	18.85759877	12.3	28.68	7.608282677	3.47	16.19	13.6303133	6.46	26.56
E02001970	51.80543782	46.16	57.94	15.688942	10.1	24.36	5.86288015	2.65	12.74	11.420974	5.34	22.81
E02001971	52.26311169	46.62	58.38	15.67612887	10.09	24.34	5.932558674	2.68	12.88	11.9518019	5.6	23.73
E02001972	62.59816671	57.17	68.2	20.93426286	13.78	31.42	8.960537751	4.12	18.75	15.361779	7.35	29.38
E02001973	58.89260868	53.33	64.74	19.32819184	12.64	29.31	7.898410378	3.61	16.74	14.4632182	6.89	27.93
E02001974	51.09521042	45.46	57.24	14.84995503	9.52	23.18	5.446269783	2.46	11.9	11.7008905	5.48	23.3
E02001975	52.37705839	46.73	58.49	15.32235203	9.85	23.84	5.715823761	2.58	12.45	12.8242506	6.04	25.22
E02001976	54.35783914	48.72	60.41	17.04959104	11.04	26.23	6.677989736	3.03	14.37	11.6676448	5.46	23.24
E02001977	64.2825891	58.94	69.75	22.26732138	14.74	33.14	9.434053484	4.35	19.63	18.811866	9.2	34.69
E02001978	53.51591041	47.87	59.6	15.87236683	10.22	24.61	5.986290323	2.71	12.99	13.4757948	6.38	26.31
E02001979	49.50474115	43.88	55.68	14.1768367	9.07	22.23	5.093881386	2.29	11.18	10.7347096	5	21.61
E02001980	47.52100451	41.94	53.71	13.55101045	8.64	21.34	4.743128672	2.13	10.46	9.2329378	4.26	18.91
E02001981	68.29725376	63.21	73.41	24.3678218	16.28	35.79	10.86387745	5.06	22.23	21.3359654	10.6	38.33
E02001982	53.75013816	48.11	59.83	16.18344966	10.44	25.04	6.274324589	2.84	13.57	12.3954314	5.83	24.49
E02001983	52.75377977	47.11	58.86	15.98413303	10.3	24.77	6.052429487	2.74	13.13	12.0610944	5.66	23.92
E02001984	54.97268671	49.34	61	16.82376496	10.88	25.93	6.512082699	2.95	14.04	14.019449	6.66	27.21
E02001985	70.09212186	65.15	75.02	25.03201336	16.77	36.62	10.93433457	5.09	22.35	26.0970963	13.38	44.73
E02001986	59.54664729	54.01	65.35	20.40829915	13.4	30.73	8.527008981	3.92	17.94	13.5147346	6.4	26.37
E02001987	62.3143837	56.88	67.94	21.06824925	13.88	31.59	8.585563274	3.94	18.05	19.187352	9.41	35.24
E02001988	71.50512742	66.69	76.28	26.35639149	17.77	38.24	11.80327053	5.53	23.89	25.8233985	13.21	44.38
E02001989	54.56452461	48.93	60.61	16.72340054	10.81	25.79	6.471257374	2.94	13.96	13.8138997	6.55	26.87
E02001990	49.55412609	43.93	55.73	14.22303411	9.1	22.29	5.142476802	2.31	11.28	10.4341343	4.85	21.07
E02001991	52.26258117	46.62	58.38	15.91134616	10.25	24.67	5.974894417	2.7	12.97	11.6205175	5.44	23.16
E02001992	60.76974712	55.27	66.5	21.15010832	13.94	31.7	9.065793623	4.18	18.95	13.018229	6.14	25.54
E02001993	59.46271954	53.92	65.27	20.20563767	13.26	30.47	8.569161809	3.94	18.02	14.3429251	6.82	27.73
E02001994	53.91269204	48.27	59.98	16.34694853	10.55	25.27	6.29225123	2.85	13.6	12.399114	5.83	24.49
E02001995	57.2442907	51.64	63.18	17.75714102	11.53	27.2	6.961356923	3.17	14.93	15.4585046	7.4	29.53
E02001996	64.21299998	58.87	69.69	23.55986627	15.69	34.78	10.24781581	4.75	21.12	14.0699572	6.68	27.29
E02001997	49.29200216	43.67	55.47	14.22077241	9.1	22.29	5.165374413	2.33	11.33	9.8126291	4.54	19.96
E02001998	48.96941487	43.36	55.15	14.0261402	8.97	22.01	5.040268469	2.27	11.07	9.9950234	4.63	20.29
E02001999	62.69401472	57.27	68.29	22.46225047	14.88	33.39	9.555341668	4.41	19.86	21.5988018	10.75	38.7
E02002000	56.56355003	50.95	62.53	19.00067496	12.4	28.87	7.893110721	3.61	16.73	11.6447682	5.45	23.2
E02002001	54.81412561	49.18	60.85	17.98874663	11.69	27.51	7.298635365	3.33	15.59	11.4380178	5.35	22.84
E02002002	47.16505498	41.59	53.36	13.83809897	8.84	21.75	4.947177044	2.22	10.88	8.2155331	3.77	17.02
E02002003	51.71072273	46.07	57.84	16.14561573	10.41	24.99	6.256505796	2.83	13.53	10.4151406	4.84	21.04
E02002004	56.86264109	51.25	62.81	19.17634077	12.53	29.11	7.98414801	3.65	16.91	11.7790108	5.52	23.43
E02002005	60.97186186	55.48	66.69	21.54304086	14.22	32.21	9.379915558	4.33	19.53	13.0015984	6.13	25.51
E02002006	56.57762096	50.96	62.54	18.94532922	12.36	28.8	7.827105428	3.58	16.61	11.7209798	5.49	23.33
E02002007	51.61397437	45.97	57.75	16.19040092	10.44	25.05	6.314173668	2.86	13.65	9.9015868	4.59	20.12
E02002008	50.14269183	44.51	56.31	14.24683733	9.11	22.33	5.206527522	2.34	11.41	11.6222426	5.44	23.16
E02002009	60.07197297	54.55	65.85	20.5930731	13.54	30.97	8.788757476	4.04	18.43	12.9079597	6.09	25.36
E02002010	58.42570079	52.85	64.3	19.50490731	12.76	29.54	8.054583391	3.69	17.04	13.0022692	6.14	25.52
E02002011	47.47407654	41.89	53.66	13.78977712	8.81	21.68	4.889528216	2.2	10.76	9.1407137	4.21	18.74
E02002012	59.3833334	53.84	65.2	20.74872394	13.65	31.18	8.872602468	4.08	18.59	12.0376309	5.65	23.88
E02002013	47.56892063	41.99	53.76	14.07152435	9	22.08	5.064242848	2.28	11.12	8.4781575	3.89	17.51
E02002014	57.21467493	51.61	63.15	18.52889193	12.07	28.24	7.580822422	3.46	16.13	13.2027594	6.24	25.85
E02002015	52.45125082	46.81	58.57	16.23407779	10.47	25.11	6.329382944	2.87	13.68	10.8601751	5.06	21.83
E02002016	59.81621115	54.28	65.61	20.97929709	13.81	31.48	8.974399653	4.13	18.78	12.7027796	5.98	25.01
E02002017	56.48123324	50.87	62.45	18.61891325	12.13	28.36	7.605317628	3.47	16.18	12.7601128	6.01	25.11
E02002018	48.40518224	42.8	54.59	14.3848837	9.21	22.52	5.24884419	2.36	11.5	9.1251684	4.21	18.71
E02002019	57.44079067	51.84	63.36	19.42277435	12.7	29.43	8.132221367	3.73	17.19	12.2673916	5.76	24.27
E02002020	49.70077117	44.08	55.87	14.74275223	9.45	23.03	5.447321111	2.46	11.9	10.0383523	4.65	20.37
E02002021	60.66817004	55.16	66.4	20.86437928	13.73	31.33	8.789316519	4.04	18.43	14.3615184	6.83	27.76
E02002022	57.26760511	51.67	63.2	18.94963682	12.37	28.8	7.832660112	3.58	16.62	12.6452398	5.95	24.91
E02002023	51.1149211	45.48	57.26	15.63290178	10.06	24.28	5.986907454	2.71	12.99	10.3055939	4.78	20.85
E02002024	53.42171723	47.78	59.51	16.77181553	10.85	25.85	6.586042969	2.99	14.19	11.3142309	5.28	22.63
E02002025	53.51588127	47.87	59.6	16.71169029	10.8	25.77	6.527545303	2.96	14.07	11.8133605	5.53	23.49
E02002026	49.54823477	43.93	55.72	14.56177722	9.33	22.77	5.346703306	2.41	11.7	10.4775269	4.87	21.15
E02002027	48.3717999	42.77	54.56	13.48239074	8.6	21.24	4.763690687	2.14	10.5	10.5620765	4.91	21.3
E02002028	50.7313308	45.1	56.89	15.75691868	10.15	24.45	6.009592173	2.72	13.04	9.4731082	4.38	19.34
E02002029	49.01133268	43.4	55.19	14.54110238	9.31	22.75	5.319669848	2.4	11.64	9.612647	4.44	19.6
E02002030	55.35508728	49.72	61.37	18.14277173	11.8	27.72	7.326024801	3.34	15.64	11.6291273	5.44	23.17
E02002031	51.864678	46.22	57.99	15.39845366	9.9	23.95	5.763081074	2.6	12.54	12.3770351	5.82	24.46
E02002032	56.53751132	50.92	62.5	18.63121226	12.14	28.38	7.624737745	3.48	16.22	12.2309865	5.74	24.21
E02002033	51.82203731	46.18	57.95	15.93694003	10.27	24.7	6.11587127	2.77	13.25	10.7046126	4.98	21.55
E02002034	54.30049444	48.66	60.36	17.52617414	11.37	26.88	6.945175529	3.16	14.9	11.2566937	5.26	22.52
E02002035	48.621062	43.02	54.8	14.37298741	9.2	22.51	5.256789266	2.37	11.51	9.2105829	4.25	18.87
E02002036	57.74687077	52.16	63.65	19.49521252	12.75	29.53	8.107315022	3.71	17.14	12.4269974	5.84	24.54
E02002037	51.37641463	45.74	57.52	16.01244394	10.32	24.81	6.168067122	2.79	13.36	9.9806844	4.62	20.26
E02002038	54.49842578	48.86	60.55	17.75211093	11.53	27.19	7.124458004	3.24	15.25	11.1289476	5.19	22.3
E02002039	51.71303868	46.07	57.85	16.02026943	10.33	24.82	6.137417521	2.78	13.3	10.4289939	4.85	21.07
E02002040	47.45691337	41.88	53.65	13.91032803	8.89	21.85	4.971505825	2.24	10.93	8.3243531	3.82	17.23
E02002041	49.76137307	44.14	55.93	15.36460486	9.88	23.9	5.837279755	2.64	12.69	8.7030141	4	17.93
E02002042	48.61184986	43.01	54.8	14.30592492	9.15	22.41	5.218098756	2.35	11.43	9.1080468	4.2	18.68
E02002043	56.92126175	51.31	62.87	19.04273602	12.43	28.93	7.858848525	3.59	16.67	12.175708	5.72	24.11
E02002044	56.78126553	51.17	62.74	18.3089997	11.92	27.94	7.508953508	3.43	15.99	12.7687629	6.02	25.12
E02002045	55.69549619	50.07	61.7	18.21163664	11.85	27.81	7.404438346	3.38	15.79	11.5556359	5.41	23.05
E02002046	62.53440273	57.11	68.14	22.70467087	15.06	33.7	10.04580771	4.65	20.75	12.7014799	5.98	25.01
E02002047	55.45133968	49.82	61.46	18.51104699	12.06	28.22	7.528919399	3.44	16.03	11.2725472	5.26	22.55
E02002048	49.41116949	43.79	55.59	14.37776359	9.2	22.51	5.241796874	2.36	11.48	10.1932785	4.73	20.64
E02002049	55.62554345	50	61.63	18.02016956	11.71	27.55	7.351394542	3.35	15.69	12.4210734	5.84	24.53
E02002051	62.4302554	57	68.04	22.46547456	14.89	33.39	9.933694387	4.6	20.55	12.9740972	6.12	25.47
E02002052	59.20382015	53.65	65.03	20.29258236	13.32	30.58	8.544474328	3.92	17.97	12.8517844	6.06	25.26
E02002053	53.00375219	47.36	59.1	16.47958736	10.64	25.45	6.41412628	2.91	13.85	11.4154854	5.34	22.8
E02002054	51.98293619	46.34	58.11	15.90961308	10.25	24.66	6.075876275	2.75	13.17	11.0138541	5.13	22.1
E02002055	57.18895774	51.59	63.12	18.77951214	12.25	28.58	7.733187144	3.53	16.43	12.262087	5.76	24.26
E02002056	61.83053309	56.37	67.49	21.85220641	14.44	32.61	9.465654593	4.37	19.69	13.3602804	6.32	26.11
[truncated: 4,792 more rows]
